# Supplementary material for: The evolutionary history of mitochondrial porins
Source: BMC Evol Biol. 2007 Feb 28;7:31. doi: 10.1186/1471-2148-7-31 (PMC1838418; doi:10.1186/1471-2148-7-31)
Supplement: Additional File 1 — Eukaryotic Porin Sequences. The table provides descriptions of the sequences used for the analysis, their sources, their designations in the datasets in [Additional Files 3 and 4], and the narrow classification of the organisms that were the sources of the indicated porin sequences. [file 1471-2148-7-31-S1.xls]

## Sheet: Sheet1
Eukaryotic Porin Sequences Used in This Study
Species	Designation in 244porins.msf file	Accession No. For Amino Acid Sequences	Accession No. For DNA Sequences	Narrow Classification
Fungi
Ajellomyces capsulatus	Fungi1_Ajellomyces_capsulatus_	CTLa	gi|54616031|gb|CV623167.1|	Acsomycota
Antrodia cinnamomea	Antrodia_cinnamomea_DR030596_DR031351_3_290	CTL	gi|66832843|gb|DR030596.1| gi|66833599|gb|DR031351.1|	Basidiomycota
Aspergillus fumigatus	Afum_Afu4g06910	CTL	Afu4g06910	Ascomycota
Aspergillus nidulans FGSC A4	AnidEAA60319Ani	EAA60319 XP_408539.1	AACD01000076.1 XM_408539	Ascomycota
Blastocladiella emersonii	chytrid1_Blastocladiella_emers	CTL	gi|59289590|gb|CO974663.1|	Chytridomycota
Botryotinia fuckeliana	Bfuck_BfCon_019	CTL	BfCon[0190]	Ascomycota
Candida albicans SC5314	CalbEAK94542Cal	EAK94542 EAK94588	AACQ01000121.1 AACQ01000120.1	Ascomycota
Candida glabrata	CglaXP_448140Cg	XP_448140.1 CAG61091.1	XM_448140 CR380956	Ascomycota
Candida glabrata CBS138	Cgla_XP_445230_	XP_445230	NC_006026.	Ascomycota
Clavispora lusitaniae ATCC 42720	Clusi__	CTL from cont1.29	AAFT01000066	Ascomycota
Coccidioides posadasii	Cpos_TC4161_98p	CTL	TC4161	Ascomycota
Coprinopsis cinerea	Coprinopsis_cinerea_DN591718_DR774924_VDAC_3_275	CTL	gi|61242309|gb|DN591718.1| gi|71119974|gb|DR774924.1|	Basidiomycota
Cryptococcus neoformans var. neoformans (Filobasidiella neoformans)	Cneoformansvarn	XP_569804.1	XM_569804	Basidiomycota
Debaryomyces hansenii	DhanCAG87372Dha	CAG87372.1 XM_459201	CR382136	Ascomycota
Eremothecium gossypii (Ashbya gossypii)	EgosNP_983849Eg	NP_983849 AAS51673.1	NC_005785 AE016817	Ascomycota
Gibberella zeae PH-1	GzeaeEAA70159__	XP_390109; EAA70159	XM_390109; AACM01000411	Ascomycota
Hebeloma cylindrosporum	Hebeloma_cylindrosporum_CK991718_BU964292_1_219	CTL	gi|45739489|gb|CK991718.1| gi|24205089|gb|BU964292.1|	Basidiomycota
Kluyveromyces lactis	KlacCAG97949Kla	CAG97949.1	XM_455241 CR382126	Ascomycota
Magnaporthe grisea 70-15	MgriEAA49310Mgr	EAA49310 XP_368276.1	XM_368276	Ascomycota
Metarhizium anisopliae (insect pathogen)	Metarhizium_anisopliae_CN809271_24_254	CTL	gi|47730744|gb|CN809271.1|	Ascomycota
Mycosphaerella graminicola	Mgram_mg_0692__	CTL	mg[0692]	Ascomycota
Neurospora crassa	NcraXP_323644Nc	XP_323644	XM_323643	Ascomycota
Phanerochaete chrysosporium (white rot)	Pchrysosporium_	CTL	pc.23.56.1 (http://genome.jgi-psf.org/whiterot1/whiterot1.home.html)	Basidiomycota
Pichia guilliermondii ATCC 6260	Pguil_ATCC_6260	CTL from cont1.5	AAFM01000021	Ascomycota
Saccharomyces bayanus	SbayanusProtein	CTL	MIT_Sbay_c618_20930 (http://seq.yeastgenome.org/cgi-bin/blast-fungal.pl)	Ascomycota
Saccharomyces bayanus	MIT_Sbay_c482_1	CTL	MIT_Sbay_c482_11764 (http://seq.yeastgenome.org/cgi-bin/blast-fungal.pl)	Ascomycota
Saccharomyces castellii	ScastelliiPor1_	CTL	YM476-Contig671 (http://seq.yeastgenome.org/cgi-bin/blast-fungal.pl)	Ascomycota
Saccharomyces cerevisiae (S288C)	1ScerNP_014343S	NP_014343	NC_001146	Ascomycota
Saccharomyces cerevisiae (S288C)	2ScerNP_012152S	NP_012152	NC_001141	Ascomycota
Saccharomyces kudriavzevi	SkudriavzeviPor	CTL	YM6553-Contig1464 (http://seq.yeastgenome.org/cgi-bin/blast-fungal.pl)	Ascomycota
Saccharomyces kudriavzevii IFO 1802	Skud_potVDAC2_p	CTL from contig YM6553-Contig937	AACI01001377	Ascomycota
Saccharomyces mikatae	SmikPORF18654Sm	CTL	MIT_Smik_c407_18654 (http://seq.yeastgenome.org/cgi-bin/blast-fungal.pl)	Ascomycota
Saccharomyces mikatae	MIT_Smik_c390_1	CTL	MIT_Smik_c390_10699 (http://seq.yeastgenome.org/cgi-bin/blast-fungal.pl)	Ascomycota
Saccharomyces paradoxus	SparPORF19133Sp	CTL	MIT_Spar_c251_19133 (http://seq.yeastgenome.org/cgi-bin/blast-fungal.pl)	Ascomycota
Saccharomyces paradoxus	MIT_Spar_c440_1	CTL	MIT_Spar_c440_10639 (http://seq.yeastgenome.org/cgi-bin/blast-fungal.pl)	Ascomycota
Schizosaccharomyces pombe	SpomNP_594661Sp	NP_594661	NC_003424	Ascomycota
Ustilago maydis 521	UmayEAK86065Uma	EAK86065 XP_4032277.1	AACP01000206 XM_403277	Basidiomycota
Yarrowia lipolytica	YlipXP_505530Yl	XP_505530.1, CAG78339.1	XM_505530 CR382132	Ascomycota
Stramenopiles
Phytophthora infestans	Phy-infestans_gi|5814	CTL	gi|58142771|gb|CV952980.1| gi|58152106|gb|CV962315.1|	Oomycetes
Phytophthora parasitica	Phy-parasitica_gi|684	CTL	gi|68417149|gb|DR439064.1|	Oomycetes
Phytophthora ramorum (Sudden oak death agent)	Pram11000184__	CTL	C_scaffold_11000184 (http://genome.jgi-psf.org/euk_cur1.html)	Oomycetes
Phytophthora sojae	Psoj1010023__	CTL	C_1010023 (http://genome.jgi-psf.org/euk_cur1.html)	Oomycetes
Phytophthora sojae	Psoj_1010022__	CTL	C_1010022 (http://genome.jgi-psf.org/euk_cur1.html)	Oomycetes
Metazoans
Aedes aegypti	Aaeg_TC35523__	CTL	TC35523	Arthropoda
Amblyomma variegatum (tick)	AvarTC335_TL_1D	CTL	TC335	Arthropoda
Ambystoma tigrinum tigrinum (Tiger Salamander)	Salamander_Ambystoma_tigrinum_	CTL	gi|45845002|gb|CN068939.1|	Chordata
Ancylostoma caninum	Ancycaninum_gi|2180864	CTL	gi|21808644|gb|BQ666962.1| gi|8004656|gb|AW870603.1|	Nematoda
Ancylostoma ceylanicum	Ancylceylanicum_gi|2818	CTL	gi|28183851|gb|CB174961.1|	Nematoda
Anopheles gambiae (mosquito)	AgamXP_318946Ag	XP_318946	XM_318946 BX009180 AY082909 XM_318947 AY137768	Arthropoda
Apis mellifera (honey bee)	Amel__	CTL	Graham, BH and Craigen, WJ. 2005.	Arthropoda
Argopecten irradians (Bay scallop)	Argopecten_irradians_AIC01831	CTL	AIC01831.Contig1	Molluska
Ascaris suum (pig roundworm)	Ascaris_suum_gi|18688372|gb|BM	CTL	gi|24466769|gb|CA303710.1| gi|18688372|gb|BM517220.1| gi|11140986|gb|BF228394.1|	Nematoda
Bos taurus	1BtauNP776910Bt	NP_776910	NM_174485.	Chordata
Bos taurus	3BtauNP777154Bt	NP_777154	NM_174729.	Chordata
Bos taurus (cow)	2BtauNP_776911B	NP_776911	NM_174486.	Chordata
Branchiostoma floridae (Florida lancelet)	lancelet_Branchiostoma_florida	CTL	gi|66375991|dbj|BW773775.1|	Chordata
Caenorhabditis briggsae	CbriCAE61902Cbr	CAE61902	CAAC01000028	Nematoda
Caenorhabditis elegans	2CeleNP_501211C	NP_501211	NM_068810	Nematoda
Caenorhabditis remanei (worm)	Caenorhabditis_remanei_gi|6827	CTL	gi|68278244|gb|DR409277.1|	Annelida
Ciona intestinalis	Cint_ci01001510	CTL	ci0100151047 (http://genome.jgi-psf.org/euk_cur1.html)	Urochordata
Danio rerio (Zebra fish)	DrerAAQ97862Dre	AAQ97862	AY398429	Chordata
Danio rerio (Zebra fish)	DrerAAH65468Dre	AAH65468	BC065468	Chordata
Danio rerio (Zebra fish)	DrerNP_955879Dr	NP_955879	NM_199585	Chordata
Daphnia magna (water flea)	Daphnia_magna_WFes0011484_Wfes	CTL	WFes0011484 WFes0004901	Arthropoda
Drosophila melanogaster	PA_DmelCG31722P	AAF53019	CG31722-PA	Arthropoda
Drosophila melanogaster	PB_DmelCG31722_	AAF53018.	CG31722-PB	Arthropoda
Drosophila melanogaster	DmelNP_609462Dm	NP_609462	NM_135618	Arthropoda
Drosophila melanogaster (same as CAA63143)	DmelAAL47980Dme	AAL47980.1 CAA63143 CG6647-PB CG6647-PA	AY070509 X95692 U70314 NM_057465 NM_134283 X92408.	Arthropoda
Drosophila pseudoobscura	DpseA_37__	CTL	DP_37 (Graham, BH and Craigen, WJ. 2005) Chromosome #4, contig #3040, AADE01000015	Arthropoda
Drosophila pseudoobscura	DpseB_porin__	CTL	DP_porin (Graham, BH and Craigen, WJ. 2005) Chromosome #4, contig #3040, AADE01000015	Arthropoda
Drosophila pseudoobscura	DpseC_22__	CTL	DP_22 (Graham, BH and Craigen, WJ. 2005) Chromosome #4, contig #3040, AADE01000015	Arthropoda
Fugu rubripes / Takifugu rubripes (Japanese pufferfish)	fugu1FRUP00000146568|fugu6	CTL	FRUP00000146568 (http://genome.jgi-psf.org/euk_cur1.html)	Chordata
Fugu rubripes / Takifugu rubripes (Japanese pufferfish)	fugu2FRUP00000156662|fugu6	CTL	FRUP00000156662 (http://genome.jgi-psf.org/euk_cur1.html)	Chordata
Fugu rubripes / Takifugu rubripes (Japanese pufferfish)	fugu4FRUP00000154974|fugu6	CTL	FRUP00000154974 (http://genome.jgi-psf.org/euk_cur1.html)	Chordata
Fugu rubripes / Takifugu rubripes (Japanese pufferfish)	fugu5fgh5_pm.C_scaffold_50000031|Takru4	CTL	FGH5_PM.C_SCAFFOLD_50000031 (http://genome.jgi-psf.org/euk_cur1.html)	Chordata
Fugu rubripes / Takifugu rubripes (Japanese pufferfish)	fugu-estExt_GW.C_290113|Takru4	CTL	ESTEXT_GW.C_290113 (http://genome.jgi-psf.org/euk_cur1.html)	Chordata
Fundulus heteroclitus (Killifish)	FhetTC3849_TL_1	CTL	TC3849	Chordata
Gallus gallus (red jungle fowl)	1GgalTC10222_VDAC1	CTL	TC10222	Chordata
Gallus gallus (red jungle fowl)	3GgalTC9741_TC208361_VDAC3	CTL	TC208361 Formerly TC9741	Chordata
Gallus gallus (red jungle fowl)	GgalNP_990072Gg	AAF73513.1 NM_204741	AF268470. NP_990072	Chordata
Gasterosteus aculeatus (three spined stickleback)	B-1Gasterosteus_aculeatus_gi|7	CTL	gi|76036082|gb|DT963258.1|	Chordate
Haemonchus contortus	Haemonchus_contortus_gi|275909	CTL	gi|27590932|gb|CB016196.1|	Nematoda
Homalodisca coagulata (glassy-winged sharpshooter)	HcoaAY588068Hco	CTL	AY588068	Arthropoda
Homo sapiens	2HsapP45880Hsap	P45880	L08666	Chordata
Homo sapiens	2HsapNP_003366H	NP_003366	NM_003375	Chordata
Homo sapiens	1HsapNP003365Hs	NP_003365	NM_003374	Chordata
Homo sapiens	3Hsap_NP005653H	NP_005653	NM_005662	Chordata
Hydra magnipapillata	cnidaria_Hydra_magnipapillata_	CTL	gi|74119387|gb|DT608110.1| gi|46978804|gb|CN569500.1|	Cnidaria
Ictalurus punctatus (catfish)	Catfish_TC10105_ESTScan+2EST92	CTL	TC10105	Chordata
Ixodes scapularis (black legged tick)	tick_Ixodes_scapularis_gi|6351	CTL	gi|63518055|gb|DN971968.1|	Arthropoda
Lymnaea stagnalis (pond snail)	Lymnaea_stagnalis_LSC00596_par	CTL	LSC00596	Molluska
Macaca mulatta (Rhesus Monkey)	B-2Macaca_mulatta_gi|47153239|	CTL	gi|47153239|gb|CN642229.1|	Chordate
Macaca mulatta (Rhesus Monkey)	1Macaca_mulatta_SCAFFOLD106281	CTL	SCAFFOLD106281 Contig9195	Chordate
Meleagris gallopavo (turkey)	MgalP82013MgalV	P82013	gi:11134020	Chordata
Meloidogyne incognita (southern root-knot nematode)	Meloidogyne_incognita_gi|39643	CTL	gi|39643736|gb|CK233389.1|	Nematoda
Molgula tectiformis	tunicate_Molgula_tectiformis_g	CTL	gi|68093505|dbj|CJ401546.1|	Chordate/ Urochordate
Monodelphis domestica (opossum)	1Opossum_Mdom_scaffold_13310_v	CTL	scaffold_13310	Chordata
Monodelphis domestica (opossum)	2Opossum_Mdom_scaffold_16656_v	CTL	scaffold_16656	Chordata
Monodelphis domestica (opossum)	3Opossum_Mdom_scaffold_12774_H	CTL	scaffold_12774	Chordata
Mus musculus (house mouse)	2MmusNP_035825M	NP_035825	NM_011695.	Chordata
Mus musculus (house mouse)	1MmusQ60932Mmus	Q60932	1845200	Chordata
Mus musculus (house mouse)	3MmusNP035826Mm	NP_035826	NM_011696.	Chordata
Necator americanus	Necator_americanus_gi|23379004	CTL	gi|23379004|gb|BU666818.1|	Nematoda
Nippostrongylus brasiliensis	Nippostrongylus_brasiliensis_g	CTL	gi|22789717|gb|BU493462.1|	Nematoda
Oncorhynchus mykiss (rainbow trout)	Omyk_TC69875__	CTL	TC69875	Chordata
Oryctolagus cuniculus (rabbit)	3OcunQ9TT13_VDAC3	Q9TT13. AF209727,	AF209727.1, AAF22837.1	Chordata
Oryzias latipes (Medaka fish)	2Olat_TC37277_	CTL	TC37277	Chordata
Oryzias latipes (Medaka fish)	1Olat_TC37369__	CTL	TC37369	Chordata
Pan troglodytes (chimpanzee)	PantroXP_507860	XP_507860.1	XM_507860	Chordata
Parastrongyloides trichosuri	Parastrongyloides_trichosuri_g	CTL	gi|18090870|gb|BM356239.1|	Nematoda
Petromyzon marinus (sea lamprey)	B-lamprey_Petromyzon_marinus_g	CTL	gi|51790449|gb|CO544183.1|	Chordata
Pimephales promelas (bony fish)	B-1Pimephales_promelas_gi|7356	CTL	gi|73553940|gb|DT251991.1|	Chordate
Pongo pygmaeus (orangutan)	PpgyCAH92156Ppg	CAH92156.1	CR860005	Chordata
Pratylenchus penetrans	Pratylenchus_penetrans_gi|2149	CTL	gi|21493667|gb|BQ580772.1|	Nematoda
Rattus norvegicus (Norway rat)	2RnorNP_112644R	NP_112644	NM_031354	Chordata
Rattus norvegicus (Norway rat)	1RnorXP_216715R	XP_216715	XM_216715.2	Chordata
Rattus norvegicus (Norway rat)	3RnorAAH61780Rn	AAH61780	BC061780.1	Chordata
Rattus norvegicus (Norway rat)	RnorAAD02476Rno	AAD02476	AF048828.1	Chordata
Rhipicephalus appendiculatus (tick)	RappTC26_TL_2or	CTL	TC26	Arthropoda
Salmo salar (atlantic salmon)	Ssal_TC22668__	CTL	TC22668	Chordata
Schistosoma japonicum	SjapAAP06199Sja	AAP06199	AY223177	Platyhelminthes
Spermophilus lateralis (golden-mantled ground squirrel)	Squirrel_Spermophilus_laterali	CTL	gi|50822317|gb|CO735047.1|	Chordata
Spisula solidissima (clam)	Clam_Spisula_solidissima_TC158	CTL	TC158	Molluska
Squalus acanthias (spiny dogfish)	SacaAAF65254Sac	AAF65254	AF221690	Chordata
Strongylocentrotus purpuratus (purple sea urchin)	urchin_2Strongylocentrotus_pur	CTL	gb|DN791613.1|	Molluska
Sus scrofa (pig)	2SscrAAF78964Ss	AAF78964	AF268462	Chordata
Sus scrofa (pig)	1SscrAAF78963Ss	AAF78963	AF268461	Chordata
Sus scrofa (pig)	3Sscr_AAF78965S	AAF78965	AF268463	Chordata
Tetraodon nigroviridis	TnigCR691432Tni	CTL	CR691432	Chordata
Tetraodon nigroviridis	TnigCR658615Tni	CTL	CR658615	Chordata
Tribolium castaneum (red flour beetle)	Tribolium_castaneum_gi|7572142	CTL	gi|75721427|gb|DT789439.1|	Arthropoda
Xenopus laevis	1XlaeAAH46577Xl	AAH46577	BC046577. BG814634	Chordata
Xenopus laevis (frog)	2XlaeP81004Xlae	P81004	gi:2499719	Chordata
Xenopus tropicalis (Silurana tropicalis)	XtroAL650241_2-230	CTL	AL650214.	Chordata
Xenopus tropicalis (Silurana tropicalis)	XtroAL638432_1-213	CTL	AL638432.	Chordata
Xenopus tropicalis (Silurana tropicalis)	XtroTC18393_TL_	CTL	TC18393	Chordata
Rhodophyta
Cyanidioschyzon merolae (red alga)	CmerCMO111CCmer	CTL	CMO111C	Bangiophyceae
Galdieria sulphuraria (unicellular red micro-alga) also referred to as Cyanidium caldarium	GsulHET_41H06tB	CTL	HET_41H06 HET_02H05	Bangiophyceae
Charophyta
Closterium peracerosum-strigosum-littorale (Desmid)	plant_Closterium_peracerosum_g	CTL	gi|40000713|dbj|AU295324.1|	Desmidiales
Viridiplantae
Acorus americanus (sweet flag) Monocot	Acorus_americanus_gi|42651650|	CTL	gi|42651650|gb|CK761207.1|	Streptophyta Ab
Allium cepa (onion) Monocot	AcepAJ559602tBL	CTL	gi|34472271|gb|CF449569.1| CF449569	Streptophyta A
Allium cepa (onion) Monocot	Acep_TC71__	CTL	TC71	Streptophyta A
Ananas comosus (pineapple) Monocot	AcomCO732114tBL	CTL	gi|56849286|gb|CO732114.1|	Streptophyta A
Antirrhinum majus (snapdragon) Eudicot	AmajAJ559602EST	CTL	gi|31662174|emb|AJ559602.1|	Streptophyta A
Arabidopsis thaliana (thale cress) Eudicot	AthaAAM62480Ath	a	AY085248 AY087979	Streptophyta A
Arabidopsis thaliana (thale cress) Eudicot	AthaNP_186777At	NP_186777	NM_110994	Streptophyta A
Arabidopsis thaliana (thale cress) Eudicot	AthaNP_200557At	NP_200557 NP_197013	NM_125130 NM_121513	Streptophyta A
Arabidopsis thaliana (thale cress) Eudicot	AthaNP201551Ath	NP_201551	NM_126150	Streptophyta A
Asparagus officinalis Monocot	AoffCV289442_tB	CTL	gi|52573759|gb|CV289442.1| CV289442	Streptophyta A
Beta vulgaris (Sugar beet) Eudicot	BvulTC160_TL_1o	CTL	TC160	Streptophyta A
Brassica napus Eudicot	Brassica_napus_TC1472_ESTScan+	CTL	TC1472	Streptophyta A
Brassica rapa (Brassica campestris) Eudicot	BrapAAS21632Bra	AAS21632	AY463799	Streptophyta A
Chlamydomonas reinhardtii	CreiC2200010__	CTL	C_2200010 (http://genome.jgi-psf.org/euk_cur1.html)	Chlorophyta
Chlamydomonas reinhardtii	CreiC_280032Chl	CTL	C_280032 (http://genome.jgi-psf.org/euk_cur1.html)	Chlorophyta
Citrus paradisi (Star Ruby grapefruit) Eudicot	CparDN957993_tB	CTL	gi|63104727|gb|DN957993.1| DN957993.	Streptophyta A
Citrus reticulata (Clementine Mandarin) Eudicot	CretCF828801_1_	CTL	gi|38026698|gb|CF828801.1|	Streptophyta A
Citrus sinensis (Washington Navel Orange) Eudicot	CsinCF838837_tB	CTL	gi|38054489|gb|CF838837.1|	Streptophyta A
Cycas rumphii (cycad)	Cycas_rumphii_gi|66986833|gb|D	CTL	gi|66986833|gb|DR063265.1|	Streptophyta G
Eschscholzia californica (california poppy) Eudicot	Poppy_Eschscholzia_californica	CTL	gi|67053315|gb|CD480853.2|	Streptophyta A
Glycine max (soybean) Eudicot	GmaxTC204556_TL	CTL	TC204556	Streptophyta A
Glycine max (soybean) Eudicot	1_2GmaxTC204557_former_TC99397	Wandrey et al. 2004	TC204557_formerly_TC99397	Streptophyta A
Glycine max (soybean) Eudicot	GmaxTC214669_TL	CTL	TC214669	Streptophyta A
Glycine max (soybean) Eudicot	GmaxTC217508_TL	CTL	TC217508	Streptophyta A
Glycine max (soybean) Eudicot	GmaxTC226511_TL	CTL	TC226511	Streptophyta A
Gossypium raimondii (Cotton) Eudicot	GraiTC27588_TL_	CTL	TC27588	Streptophyta A
Gossypium raimondii (Cotton) Eudicot	GraiTC30003_TL_	CTL	TC30003	Streptophyta A
Gossypium raimondii (Cotton) Eudicot	GraiTC32830_TL_	CTL	TC32830	Streptophyta A
Gossypium raimondii (Cotton) Eudicot	GraiTC37225_TL_	CTL	TC37225	Streptophyta A
Helianthus annuus (sunflower) Eudicot	HannTC12969_TL_	CTL	TC12969	Streptophyta A
Hordeum vulgare (Barley) Monocot	HvulTC131984_TL	CTL	TC131984	Streptophyta A
Hordeum vulgare (Barley) Monocot	HvulTC146872_TL	CTL	TC146872	Streptophyta A
Hordeum vulgare (Barley) Monocot	HvulTC147016_TL	CTL	TC147016	Streptophyta A
Hordeum vulgare (Barley) Monocot	Hvul_TC136480__	CTL	TC136480	Streptophyta A
Lactuca sativa (lettuce) Eudicot	LsatTC11865_TL_	CTL	TC11865	Streptophyta A
Liriodendron tulipifera Eudicot	Liriodendron_tulipifera_gi|741	CTL	gi|42721757|gb|CK767719.1| gi|74109013|gb|DT597740.1|	Streptophyta A
Lotus japonicus Eudicots	1_1LcorAAQ87019	AAQ87019	AY316737	Streptophyta A
Lotus japonicus Eudicots	1_2LcorAAQ87020	AAQ87020	AY316738	Streptophyta A
Lotus japonicus Eudicots	1_3LcorAAQ87021	AAQ87021	AY316739	Streptophyta A
Lotus japonicus Eudicots	2_1LcorAAQ87022	AAQ87022	AY316740	Streptophyta A
Lotus japonicus Eudicots	3_1LcorAAQ87023	AAQ87023	AY316741	Streptophyta A
Lycopersion esculentum (tomato) Eudicot	Lesc_TC157031__	CTL	TC157031	Streptophyta A
Lycopersion esculentum (tomato) Eudicot	Lesc_TC162764_framefinder+2ORF	CTL	TC162764	Streptophyta A
Lycopersion esculentum (tomato) Eudicot	Lesc_tomato_TC163423_framefind	CTL	TC163423	Streptophyta A
Lycopersion esculentum (tomato) Eudicot	LescTC162756_POM36	CTL	TC162756	Streptophyta A
Lycopersion esculentum (tomato) Eudicot	2LescTC162396_VDAC2.1	CTL	TC162396	Streptophyta A
Medicago truncatula (barrel medic) Eudicot	MtruTC95285_TL_	CTL	TC95285	Streptophyta A
Medicago truncatula (barrel medic) Eudicot	MtruTC100732_TL	CTL	TC100732	Streptophyta A
Medicago truncatula (barrel medic) Eudicot	1_3MtruTC100708	CTL	TC100708 or TC43792	Streptophyta A
Medicago truncatula (barrel medic) Eudicot	MtruTC101975_TL	CTL	TC101975	Streptophyta A
Mesembryanthemum crystallinum (common iceplant) Eudicot	McryT12558Mcrys	T12558	GI:7442953	Streptophyta A
Nicotiana tabacum (tobacco) Eudicot	NtabTC2176_TL_2	CTL	TC2176	Streptophyta A
Nicotiana tabacum (tobacco) Eudicot	Ntab_TC3063_ORF1..821_frame+1_	CTL	TC3063	Streptophyta A
Oryza sativa (rice, japonica cultivar-group) Monocot	2OsatCAC80850VD	CAC80850	AJ251562	Streptophyta A
Oryza sativa (rice, japonica cultivar-group) Monocot	3OsatCAC80851VD	CAC80851	AJ251563.1	Streptophyta A
Oryza sativa (rice) Monocot	1OsatCAB82853VD	CAB82853	Y18104	Streptophyta A
Oryza sativa (rice) Monocot	Osat_TC253703__	CTL	TC253703	Streptophyta A
Panicum virgatum (Switchgrass crown ) Monocot	PvirDN141290_tB	CTL	DN141290 gi|59862147|gb|DN141290.1|	Streptophyta A
Pennisetum glaucum (Bullrush Millet) Monocot	PglaAAP46186VDA	AAP46186	AF513381	Streptophyta A
Picea glauca (white spruce)	spruce_Picea_glauca_gi|5016418	CTL	gi|50164180|gb|CO482786.1|	Streptophyta G
Picea sitchensis (spruce)	Picea_sitchensis_gi|70232714|g	CTL	gi|70232714|gb|DR500246.1|	Streptophyta G
Picea sp. (Spruce tree)	Spruce_TC286_framefinder+2ORF9	CTL	TC286	Streptophyta G
Pinus sp. (Pine tree)	PinuTC74370__	CTL	TC74370	Streptophyta G
Pinus sp. (Pine tree)	PinuTC60518_framefinder+1ORF	CTL	TC60518	Streptophyta G
Pinus sp. (Pine tree)	PinTC74289_framefinder+2ORF	CTL	TC74289	Streptophyta G
Pinus taeda (loblolly pine)	Pinus_taeda_gi|49625878|gb|CO4	CTL	gi|49625878|gb|CO409630.1|	Streptophyta G
Pisum sativum (pea) Eudicot	PsatP42054Psati	P42054	GI:1172558	Streptophyta A
Pisum sativum (pea) Eudicot	PsatB55017Psati	B55017	gi:625990	Streptophyta A
Populus trichocarpa / Populus balsamifera subsp. Trichocarpa (black cottonwood) Eudicot	Populus_tricocarpa_TC28473_fra	CTL	TC28473	Streptophyta A
Populus trichocarpa / Populus balsamifera subsp. Trichocarpa (black cottonwood) Eudicot	Populus_TC20353_framefinder+2O	CTL	TC20353	Streptophyta A
Prunus armeniaca (apricot) Eudicot	ParmAAD38145Par	AAD38145	AF139498	Streptophyta A
Saccharum officinarum (sugar cane) Monocot	Soff_CA103919tB	CTL	gi|34957226|gb|CA103919.1| CA103919.	Streptophyta A
Saccharum officinarum (sugar cane) Monocot	SoffTC51786_TL_	CTL	TC51786	Streptophyta A
Saccharum officinarum (sugar cane) Monocot	SoffTC52283_TL_	CTL	TC52283	Streptophyta A
Saruma henryi Eudicot	Dicot_Saruma_henryi_gi|7411225	CTL	gi|74112258|gb|DT601113.1|	Streptophyta A
Selaginella moellendorffii (club moss)	moss_Selaginella_moellendorffi	CTL	gi|70669235|gb|DN837812.1|	Streptophyta, Lycopodiophyta
Solanum habrochaites (potato) Eudicot	ShabDN172144tBL	CTL	gi|60112536|gb|DN172144.1|	Streptophyta A
Solanum tuberosum (potato) Eudicot	3StubTC113566_VDAC3.1	CTL	TC113566	Streptophyta A
Solanum tuberosum (potato) Eudicot	2StubTC126162_VDAC2_1	CTL	TC126162	Streptophyta A
Solanum tuberosum (potato) Eudicot	1StubS46959Stub	S46959	GI:629728	Streptophyta A
Solanum tuberosum (potato) Eudicot	StubP42055Stube	P42055	X80386	Streptophyta A
Solanum tuberosum (potato) Eudicot	StubTC112694_POM34	CTL	TC112694 TC45349	Streptophyta A
Sorghum bicolor Monocot	SbicTC94332_TL_	CTL	TC94332	Streptophyta A
Sorghum bicolor Monocot	SbicTC103036_TL	CTL	TC103036	Streptophyta A
Spinacia oleracea (spinach)	1SoleT09116Sole	T09116	gi:7442952	Streptophyta A
Triphysaria versicolor Eudicot	Triphysaria_versicolor_gi|6804	CTL	gi|68044373|gb|DR175774.1|	Streptophyta A
Triticum aestivum (bread wheat) Monocot	1TaesP46274Taes	P46274	X77733 gi:1172553	Streptophyta A
Triticum aestivum (bread wheat) Monocot	2TaesS59546Taes	S59546	X82149	Streptophyta A
Triticum aestivum (bread wheat) Monocot	TaesTC266431	CTL	TC266431	Streptophyta A
Triticum aestivum (bread wheat) Monocot	TaesTC247991_VDAC2?	CTL	TC247991 formerly TC87599	Streptophyta A
Triticum aestivum (bread wheat) Monocot	TaesTC250606_framefinder_TC859	CTL	TC250606 formerly TC85966	Streptophyta A
Triticum aestivum (bread wheat) Monocot	TaesTC235188_framefinder_TC869	CTL	TC235188 formerly TC86989	Streptophyta A
Triticum aestivum (bread wheat) Monocot	3TaesS59547Taes	S59547	X82148	Streptophyta A
Vitis vinifera (grape) Eudicot	VvinTC39452_TL_	CTL	TC39452	Streptophyta A
Vitis vinifera (grape) Eudicot	VvinTC41569_TL	CTL	TC41569	Streptophyta A
Vitis vinifera (grape) Eudicot	VvinTC45741_TL_	CTL	TC45741	Streptophyta A
Welwitschia mirabilis	Wmir74072	CTL	gi|74072355|gb|DT587577.1|	Streptophyta G
Welwitschia mirabilis	Wmir74114	CTL	gi|74114801|gb|DT603656.1|	Streptophyta G
Zantedeschia aethiopica (floral spathe, Pig Lily) Monocot	ZaetAJ701429_tB	CTL	gi|58317044|emb|AJ701429.1|	Streptophyta A
Zea mays (corn) Monocot	2ZmayAAD56653VD	AAD56653	AF178952	Streptophyta A
Zea mays (corn) Monocot	ZmayTC249611_plastid	CTL	TC249611	Streptophyta A
Zea mays (corn) Monocot	ZmayTC249163_VDAC2.1	CTL	TC249163 formerly TC160196	Streptophyta A
Zea mays (corn) Monocot	ZmayP42057VDACo	P42057	X73429	Streptophyta A
Zea mays (corn) Monocot	1aZmayAAD56651V	AAD56651	AF178950	Streptophyta A
Zea mays (corn) Monocot	1bZmayAAD56652V	AAD56652	AF178951	Streptophyta A
a CTL = conceptual translation
b A = angiosperms (flowering plants), G = gymnosperms (seed plants)
