# Supplementary material for: The evolutionary history of mitochondrial porins
Source: BMC Evol Biol. 2007 Feb 28;7:31. doi: 10.1186/1471-2148-7-31 (PMC1838418; doi:10.1186/1471-2148-7-31)
Supplement: Additional File 3 — Mitochondrial porin sequence alignment in sequential (FASTA) format. The alignment of 244 mitochondrial porin sequences was obtained as described in Methods, and is presented in FASTA format. See [Additional File 1] for information regarding the source of individual sequences. [file 1471-2148-7-31-S3.txt]

>Ancycaninum_gi|2180864 ..
--------------------------------------------A-GDSKEV-EF-KTSA
-SHNLGSGKLGGNLDVKY-KIPAYG-----LTLT-EKWNTENQLGTIIEVNEQ--FGRGL
K-LT-----FDSLYAPHA-GKR---T--GKLKADWSLQ----TARITA--EVGLT---SA
PVI--N--AAGVFSR-E-GWLFGAAASFDTATNKLASTS--LAFGHQT--NS-YTLHSF-
V-VNSTDFGASLF-HKVAH----NVEIGT--ILG--WKVG-GSGAD--FGVATKYSPSRD
LV-LR-AKL-NNS---SHI-A-LAATHSLSPDLTMTL-STRINL---T-SYDH------H
-KFGMVLEYEPS
>Ancylceylanicum_gi|2818 ..
M-A-P-PTFADL--GKSAKDLFNKG-YNHGF----LKVDSTTK-A-GDSKEV-EF-KTSA
-SHNLGSGKLGGNLDVKY-KIPAYG-----LTLT-EKWNTENQLGTIIEVNEQ--FGRGL
K-LT-----FDSLYAPHA-GKR---T--GKLKADWSLQ----TARITA--EVGLT---SA
PVI--N--AAGVFSR-E-GWLFGAAASFDTATNKLASTS--LAFGHQT--NS-YTLHSF-
V-VNSTDFGASLF-HKVA------------------------------------------
------------------------------------------------------------
------------
>2CeleNP_501211C .
M-A-P-PTFADL--GKSAKDLFNKG-YNFGF----LKIDSTTR-A-GDNKEV-EF-KSAA
-SHNIGSGKLGGNLDVKY-KIPQYG-----ITLT-EKWNTENQLGTVIEVNEQ--FGRGL
K-VT-----LDSLYAPHA-GKR---S--GKVKLDWALP----TARVTA--DVGVT---SA
PVI--N--AAGVFSR-D-GWLIGAAATFDSSSNKLAATS--LAFGHST--PQ-YTLHSF-
V-INSTDFGASLY-HKVAS----NVEVGT--QLG--WKVG-GNGAD--YALATKYAPSRD
LT-VR-AKV-NSS---SQV-A-VAATHSLSPALKLTL-STQFNL----AANDA------H
-KFGLGLEFDP-
>CbriCAE61902Cbr .
M-A-P-PTFADL--GKSAKDLFNKG-YNFGF----LKVDSTTK-A-GDNKEV-EF-KSNA
-SHNLGSGKLGGNLDVKY-KIPQYG-----ITLT-EKWNTENQLGTVVEINEQ--FGRGV
K-VT-----LDSLYAPHA-GKR---S--GKVKLDWALP----TARITA--DVGVT---SA
PVV--N--ASGVFAR-D-GWLIGAAATFDSQSNKLAATS--LAFGHST--PQ-YTLHSF-
V-INSNDFGASLY-HKVAS----NVEIGT--QVG--WKVG-SNGAD--YALATKYSPSRD
LA-LR-AKV-NSS---SQV-A-VAATHSLSPALKLTL-STQFNL----AANDA------H
-KFGLGLEFDP-
>Necator_americanus_gi|23379004 .
------------------------------------------------------------
------SGKLGGNLDVKY-KIPSYG-----LTLT-EKWNTENQLGTIIEVNEQ--FGRGL
K-LT-----FDSVYAPHA-GKR---T--GKLKADWSLQ----TARLTA--EVGLT---SA
PVV--N--AAGVFSR-E-GWLFGAAASFDTATNKLASTS--LAFGHQT--SN-YTLHSF-
V-VNSTDFGASLY-HRVAH----NVEIGT--MLG--WKVG-GNGAD--FGLAAKYAPSRD
LL-LR-AKL-NNS---SQI-A-LAATHSLSPDLKMT------------------------
------------
>Haemonchus_contortus_gi|275909 .
--------FCQT--RKSAKDLFNKG-YNHGF----IKVDTTTK-A-GENKEV-EF-KTSA
-AHNLGSGKLGGNLDVKY-KIPSYG-----LTLT-EKWNTENQLGTIIEVNEQ--FGRGL
K-LT-----FDSLYAPHA-GKR---T--GKLKADWSLN----TARITG--EVGIT---AA
PVI--N--AAGVFGR-D-GWLFGASATFDTSSNKVSTTA--LAFGHQT--SH-YTLHSF-
V-VNSTDFGASLF-HRVSP----NVELGT--MLG--WKVG-GNGAD--FAVAAKYSPTRD
LT-LR-GKV-NNS---SQV-A-LAVTHSLSPDLKATL-SSQFN-----------------
------------
>Nippostrongylus_brasiliensis_g .
M-A-P-PTFADL--GKSAKDLFNKG-YTHGF----LKVDATTR-A-GDNKEV-EF-KTSA
-AHNLGSGKLGGNLDVKY-KIPAYG-----LTLT-EKWNTENQLGTTIEVNEQ--FGRGL
K-LT-----FESVYAPHA-GKR---T--GKLKADWSLN----TARITA--DCSLT---AS
PVI--N--AAGVFSR-E-GWLFGAAATFDTSTNKVASTS--LAFGHQH--GS-YTLHSF-
V-VNSTDFGAS-------------------------------------------------
------------------------------------------------------------
------------
>Parastrongyloides_trichosuri_g .
------------------RTVFNKG-YFPGY----LKVETTSNS--GDNKEV-EF-KTNA
-SHNIGSGKLGGNLDVKY-KIPQYG-----ITLT-EKWNTENQLGTVVEINEQ--FGRGL
K-LT-----FDSVYAPHA-GKR---S--GKLKADWALP----TARITA--DVALT---ST
PVV--N--AAGVFSR-E-GWLFGAAASFDTASNKLASSQ--LAFGHQT--AD-YTLHSF-
V-LNSQEFGASLF-HKAAR----NVEIGA--MLG--W-----------------------
------------------------------------------------------------
------------
>Caenorhabditis_remanei_gi|6827 .
M-A-P-LTFADL--GKSAKDLFNKG-YNFGF----LKIDSTTR-A-GDNKEV-EF-KSAA
-SHNIGSGKLGGNLDVKY-KIPQYG-----ITLT-EKWNTENQLGTVIEVNEQ--FGRGV
K-VT-----LDSLYAPHA-GKR---S--GKVKLDWALP----TARITA--DVGVT---AA
PVI--N--AAGVFAR-D-GWLIGAAATFDSSSNKLAATS--LAFGHAT--PQ-YTLHSF-
V-INSNDFGASLY-HKVAP----NVEIGT--QLG--WKVG-GNGAD--YALATKYSPSRD
LA-IR-AKV-NSS---SQV-A-VAATHSLSPALKLTL-STQFNL---SANDASQ----GS
---GL-------
>Ascaris_suum_gi|18688372|gb|BM .
M-S-P-PAYVDL--GKDAKDLFTSE-YNHGF----LKVETTTR-A-GEKEEV-EF-KTGA
-VHTIASGRMAGNLDVKY-KIPSYG-----ITLT-EKWNTDNMLGTIIEVQDQ--FARGL
K-LT-----LDSSYAPQV-GKR---T--GKVKAEWAAE----SAKVTC--DLGLD---VG
PIL--N--VAAVAAH-Q-GWLLGLQTSFDAASSRLRGTN--VAFGRTG--PN-YTLHSF-
V-NDGQEFGASLY-HRAAH----NVEVGA--QLG--WTVG-DQGAR--FALAAKYCPAKD
LE-LK-AKV-DNQ---SKV-A-FAATHHLTNQLKLIL-STQFGL---NTLNEGG-----H
-KFGLGLVY---
>Pratylenchus_penetrans_gi|2149 .
-----------L--GKAARELFTKG-YNFGS----MRVDACSRS--GENHEV-EF-SSAA
-VHTVATGKLAGNFDVKY-RIPSYG-----VVLT-EKWNTENLLGTIIEIQDR--FARGL
K-LT-----LDSWYAPHN-GKR---S--GRVKAEWA------NRNITCNLDVGLD---TG
PQI--N--FSGVTGL-H-GWLLGAQSAFDVSSSQLKAIS--FSFGRIG--TD-YVLHSY-
V-NDAREFGGSFY-HSVAH----NLDIGA--MFS--WTTG-EPGAR--FGLAMKYCPTKD
LE-LK-------------------------------------------------------
------------
>Meloidogyne_incognita_gi|39643 .
M-A-P-PQFTDF--GKSTKDLFTKG-YTHGL----LKLDVKSKSGPN----V-EF-KSEG
-EHNLSTQKIKNKLEVKY-KIPEYG-----TTIT-ESLNTANQLGSILELNNQ--LAKGL
K-VT-----IDTKYTPNS-GKR---E--CLVKTDFSGD----LVRLNA--NLSLV---GA
PVL--E--VFGVSKIYK-DWMAGAKAKYDLQANELKATS--LAFLHQT--SD-YSLHTY-
T-NDGNEFGGSLY-HKVHK----NFEFGV--QYM--WKLK-EVNNQ--WSLASKYQVNPD
LC-LR-A-----------------------------------------------------
------------
>lancelet_Branchiostoma_florida .
------------------------------------------------------------
----------------------DYG-----LTFT-EKWNTDNTLASEIKIEDQ--IAKGL
S-LT-----FDTKFSPST-GKK---S--GQIKTAYKMD----YLNVGA--DVDLDF--AG
PTI--H--GAAVLGY-E-GWLAGYQMSFDTAKSKLTRSN--FALGYKT--GD-FQLHTN-
V-NDGTEFGGSIY-QKVNN----NLETGV--NLA--WTAG-SNNTR--FGLAAKYTIDSK
SS-FR-AKV-NNS---SQI-G-LGYTQEVRPGVKVTL-STLLDG---KNFNQGG-----H
-KLGLGLDLE--
>2Opossum_Mdom_scaffold_16656_v .
C-I-P-PAYADL--GKAARDIFNKG-FGFGL----VKLDVKTKSCSG----V-EF-SSSG
-SSNTDTGKVSGTLETKY-KWCEYG-----LTFT-EKWNTDNTLGTEIAIEDQ--ICQGL
K-LT-----FDTTFSPNT-GKK---S--GKIKSAYKRE----CINLGC--DIDFDF--AG
PAI--H--GSAVFGY-E-GWLAGYQMTFDSAKSKLTRNN--FAVGYRT--GD-FQLHTN-
V-NDGTEFGGSIY-QKVCE----DLDTSV--NLA--WTSG-TNCTR--FGIAAKYQLDST
AS-IS-AKV-NNS---SLI-G-VGYTQTLRPGVKLTL-SALVDG---KSINAGG-----H
-KLGLALELE-A
>3Opossum_Mdom_scaffold_12774_H .
C-T-T-PTYCDL--GKAAKDVFNKG-YG-------------------------EF-STSG
-HSYTDTGKASGNLETKY-KICDYG-----LTFI-QKWNTDNTLGTEISMENK--LADGL
K-LT-----LDTIFVPNT-GKK---S--GKLKASYRRE----CFSLGG--NVDIDF--SG
PTI--Y--GWAVLAY-E-GWLAGYQMSFDTAKSKLSQNN--FALGYKG--AD-FQLHTH-
V-NDGTEFGGSIY-QKVSE----KIETSI--NLA--WTAG-SNNTR--FGIAAKYKLDHK
TS-LS--KV-NNA---SLI-G-LGYTQTLRAGVKLTL-SALIDG---KNFNAGG-----H
-KVGLGFELE-A
>1Opossum_Mdom_scaffold_13310_v .
A-V-P-PTYADL--GKSARDVFTKG-YGFGL----IKLDLKTKSENG----L-EF-TSSG
-SANTETSKVSGSLETKY-KWSEYG-----LTFI-EKWNTDNTLGTEITVEDQ--LARGL
K-LT-----FDSSFSPNT-GKK---N--AKIKSGYKRE----HINLGC--DMDFDI--SG
PSI--R--GAVVLGY-E-GWLAGYQMNFETSKSRVTQSN--FAVGYKT--DE-FQLHTN-
V-NDGTEFGGSIY-QKVNK----KLETAV--NLA--WTAG-NSNTR--FGIAAKYQIDPE
AS-FS-AKV-NNS---SLI-G-LGYTQTLKPGIKLTL-SALLDG---KNVNAGG-----H
-KLGLGLEFQ-A
>Tribolium_castaneum_gi|7572142 .
M-A-P-PPYSDL--GKKAKDVFGKG-YHFGL----IKLDCKTKTGSG----V-EF-NTGG
-VSNQESGKVFGSLETKY-KVKEYG-----LTFS-EKWNTDNTLATEVAIQDQ--LLKGL
K-LS-----SDLTFSPQT-GSK---S--ARVKTAFTND----RVALNC--DVDLDS--SG
PLI--Q--AAAVVGH-Q-GWLAGYQTAFDTQKSKLTKNN--FALGFST--GD-FILHTN-
V-DDGQEFGGSIY-QKLSP----KLETGI--QLA--WSAG-SNNTK--FGIXAKYDLDQD
AA-IR-AKV-HNS---SQI-----------------------------------------
------------
>Salamander_Ambystoma_tigrinum_ .
M-AIP-PTYVDL--GKAARDVFAKG-YGFGL----IKLDVKTKSENG----L-EF-TSSG
-SANSETSKVTGSLETKY-KWAEYG-----LTFT-EKWNTDNTLGTEITIEDQ--LAKGL
K-LT-----FDSSFSPNT-GKK---N--AKIKSAYKRE----HINLGC--DMDFDI--AG
PSV--R--GAAVFGY-E-GWLAGYQMTFETTKSRVSQSN--FAVGYKT--DE-FQLHTN-
V-NDGTDFGGSIY-QKVND----KLETAV--NLA--WTAG-NSNTR--FXIAAKYQLDSD
AS-FS-AKV-NNS---SPS-W-VGYTQTLKPG----L-SALLEE---KNVHAGG------
------------
>Squirrel_Spermophilus_laterali .
--------YADL--GKSARDVFTKG-YGFGL----IKLDLKTKSENG----L-EF-TSSG
-SANTETTKVTGSLETKY-RWTEYG-----LTFT-EKWNTDNTLGTEITVEDQ--LARGL
K-LT-----FDSSFSPNT-GKK---N--AKIKTGYKRE----HINLGC--DVDFDI--AG
PSI--R--GALVLGY-E-GWLAGYQMNFETAKSRVTQSN--FAVGYKT--DE-FQLHTN-
V-NDGTEFGGSIY-QKVNK----KLETAV--NLA--WTAG-NSNTR--FGIAAKYQIDPD
AC-FS-AKV-NNS---SLI-G-LGYTQTLKPGIXLTL-SALLDG---KN-----------
------------
>1Macaca_mulatta_SCAFFOLD106281 .
M-AVP-PKFADL--GKSARDVFTKG-YGFGL----IELDLKTKEKNG----L-EF-TSSG
-SANSETTKVTGRLETKY-RWTEYG-----LTFT-EK-NTDNTPGTEVTVEDQ--LSHEL
K-VT-----FNSSFSPNT-GEK---M--LKSRQGTSRS----TLTWAE--TWILTL--LG
PQS--R-VLWCWVTR-A-GWPATRILRMQSPEPRATVQ---LATRLMN--SS-FTLK-M-
I---G-QFGSSIY-QKVNK-----LETTI--NLT--WTAG-NSNTS--FGIAAKYQIDPD
AC-FS-AKV-NNS---SLR-G-LGYTQTLKPGIKLTL-SALLDG---KNVNAGG-----H
-KLG-GLEFQ-A
>B-1Gasterosteus_aculeatus_gi|7 .
M-AVP-PCYADL--GKSAKDIFNKG-YGFGL----VKLDVKTKSASG----V-EF-KTTG
-SSNTDTSKVAGNLETKY-KRAEYG-----LTFT-EKWNTDNTLGTEITVEDQ--IAKGL
K-LT-----FDTTFSPNT-GKK---S--GKVKTAYKRE----YVNVGC--DVDFDF--AG
PTI--H--GAAVVGY-E-GWLAGYQMSFDTAKSKMTQNN--FAIGYKT--GD-FQLHTN-
V-NDGAEFGGSIY-QKVSD----QLETSV--NLA--WTAG-SNSTR--FGIAAKYQLDKD
AS-VS-AKV-NNN---SLV-G-VGYTQTLRPSVKLTL-SALFDG---KNINSGG-----H
-KLGLGLELE--
>B-1Pimephales_promelas_gi|7356 .
M-AVP-PAYADL--GKAAKDVFNKG-YGFGM----VKLDVKTKSANG----V-EF-KTCG
-TSNMDSNKVSGNLETKY-KWAEYG-----LTFT-EKWNTDNTLGTEITVEDQ--ITKGL
K-LT-----FDTTFSPNT-GKK---S--GKVKSAYKRE----YLNVGC--DVDFDF--AG
PAV--H--GAAVLAF-E-GWLAGYQMTFDTAKSKMTRSN--FAIGYKT--GD-FQLHTN-
V-NDGTEFGGSIY-QKVND----DLETAV--NLS--WTAG-NSSTR--FGIAAKYMLDSS
SS-IS-AKV-NNS---SMV-G-IGYTQTLRPGVKLNL-SALVDG---KSINAGG-----H
-KLGLG------
>B-2Macaca_mulatta_gi|47153239| .
M-CIP-PSYADL--GKAARDIFNKG-FGFGL----VKLDVKTKSCSG----V-EF-STSG
-SSNTDTGKVTGTLETKY-KWCEYG-----LTFT-EKWNTDNTLGTEIAIEDQ--ICQGL
K-LT-----FDTTFSPNT-GKK---S--GKIKSSYKRE----CINLGC--DVDFDF--AG
PAI--H--GSAVFGY-E-GWLAGYQMTFDSAKSKLTRNN--FAVGYRT--GD-FQLHTN-
V-NDGTEFGGSIY-QKVCE----DLDTSV--NLA--WTSG-TNCTR--FGIAAKYQLDPT
AS-IS-AKV-NNS---SLI-G-VGYTQTLRPGVKLTL-SALVDG---KSINAGG-----H
-KLGLALELE-A
>B-lamprey_Petromyzon_marinus_g .
M-AVP-PTFVDL--GKSARDVFSKG-FGFGL----VKLDLKTKTSSG----V-EF-STSG
-SSNSETGKVNASLETKY-KWADYG-----LNLT-EKWSTDNTLATEISVEDQ--LAKGL
K-LT-----LDTTFAPNT-GKK---S--GKLKSTYKRE----YLNLGC--DVDLDF--AG
PTV--N--GAAVVGY-E-GWLAGYQLAFDTAKSKLTRSN--FAIGYKT--AD-FQLHTN-
V-NDGTEFGGNIY-QKVND----KLETAV--DLA--WTAG-SNTTR--FGIAAKYQLDSN
TT-IN-AKV-NNS---SLV-G-LGYTQTLRPGVKLSL-SALLDG---KNINAGG-----H
-KLGLGLELE-A
>tick_Ixodes_scapularis_gi|6351 .
----------------------------------------------G----V-EF-NVSG
-TSLXDTGKVNASLETKY-KVSDLG-----LTLK-EKWNTDNTLATEISCDDQ--LARGL
K-LA-----FNANFAPQT-GKK---S--GALKTAYKVD----NIHVNS--DVDLGI--GG
PIA--H--AGAVLHY-Q-GWLAGAQLSYDANKSRLSKTN--FAVGYQG--GD-FVLHTN-
V-NDGQEFAGSIY-QRVND----CLETGV--QLS--WTAG-TNATR--FGLGCVYQLDRE
TS-VR-AKV-NNS---GQV-G-LGFTHRLRPGISLTL-STMLDG---KNFNQGG-----H
-KLGLGLDL---
>tunicate_Molgula_tectiformis_g .
---------------KSARDLFDKG-YNYGS----NKVDVKSKSIDG----L-EF-TTKV
-SHSRQTDQMTGSLESKY-KRPANG-----LTFT-EKWTTGNNISTEVAVENQ--LCNGS
K-VT-----LCSAFSPDT-GKK---S--GALKTEYKRD----YFHLNL--NTDFDF--AG
PTL--Q--GAAVIGY-E-GWLAGYQFAFDTSCSALTKNN--LALGYNG--SD-FQILTT-
V-NDGTEFGGSIY-QSVNK----DLATGV--QLS--WTSG-QAKTK--FSVAAKYAMDNN
TT-IN-AKI-SND---GQL-G-IAHTHALRSGVKLTL-SSLIDV---HNLNGGG-----H
-KMGTGV-----
>cnidaria_Hydra_magnipapillata_ .
----------------TRPDLIQKN-FHFGV----FKLEAKTKAKNG----V-EF-TAEG
-SHTTDTGNVAGSLETKF-KYADYG-----LTFS-EKWSTDNVIATTISIDNK--IAQGV
K-VD-----FDTTFAPVT-GKK---S--AKVKSAYAHE----NLHATT--DIDFDF--AG
PTV--H--GSAVFAY-K-GFHAGYQASFNSANSKLTSNN--VCLAYKN--GD-LVIHSG-
V-ADASKFVGSVH-HQINE----QLAAAA--LLR--WTSG-QNATS--FTVAAKYDIDKD
TF-LK-TKI-NND---LHL-G-LSYVQKLRPGVQLTL-SSLINA---KSFEQGG-----H
-KLGLSL-----
>XtroAL650241_2-230 .
M-AVP-PSYADL--GKSARDIFNKG-YGFGL----VKLDVKTKSATG----V-EF-ATSG
-SSNTDSGKVNGSLETKY-KWGEYG-----LTFT-EKWNTDNTLGTEIAIEDQ--IAKGL
K-LT-----FDTTFSPNT-GKK---S--GKVKAAYKRE----YVNLGC--DVDFDF--AG
PAI--H--GSAVVGY-E-GWLAGYQMTFDSAKSKLTKNN--FAVGYKT--GD-FQLHTN-
V-NDGSEFAGSIY-QKVSD----KMETAV--NLA--WTSG-NNSTR--FGIAAKYQLDSH
------------------------------------------------------------
------------
>XtroAL638432_1-213 .
M-AVP-PSYADL--GKSARDIFNKG-YGFGL----VKLDVKTKSATG----V-EF-ATSG
-SSNTDSGKVNGSLETKY-KWGEYG-----LTFT-EKWNTDNTLGTEIAIEDQ--IAKGL
K-LT-----FDTTFSPNT-GKK---S--GKVKAAYKRE----YVNLGC--DVDFDF--AG
PAI--H--GSAVVGY-E-GWLAGYQMTFDSAKSKLTKNN--FAVGYKT--GD-FQLHTN-
V-NDGSEFAGSIY-QKVSD----KMETAV--NLA--WTSG-NNSTR--FGIAAKYQLDSH
------------------------------------------------------------
------------
>1GgalTC10222_VDAC1 .
M-AVP-PAYADL--GKSARDVFTKG-YGFGL----IKLDLKTKSENG----L-EF-TSSG
-SANSETSKVSGSLETKY-RWVEYG-----LMFT-EKWNTDNTLGTEITLEDQ--LARGL
K-LT-----FDSSFSPNT-GKK---S--AKIKTGYKRE----HINMGC--DMDFDI--AG
PSI--R--GALVLGY-E-GWLAGYQMTFETAKSRVTQSN--FAVGYKT--DE-FQLHTN-
V-NDGTEFGGSIY-QKVNE----KLETAV--NLA--WTAG-NSNTR--FGIAAKYQIDPD
AS-FS-AKV-NNS---SLI-G-LGYTQTLKPGIKLTL-SALLDG---KNVNAGG-----H
-KLGLGLEFE-A
>3OcunQ9TT13_VDAC3 .
M-CNT-PTYCDL--GKAAKDVFNKG-YGFGM----VKIDLRTKSCSG----V-EF-STSG
-HAYTDTGKASGNLETKY-KVCNYG-----LTFT-QKWNTDNTLGTEISLENK--LAEGL
K-LT-----LDTIFVPNT-GKK---S--GKLKASYKRD----CFSLGS--NVDIDF--SG
PTI--Y--GWAVLAF-E-GWLAGYQMSFDTAKSKLSQNN--FALGYKA--AD-FQLHTH-
V-NDGTEFGGSIY-QKVNE----KIETSI--NLA--WTAG-SNNTR--FGIAAKYKLDCR
TS-LS-AKV-NNA---SLI-G-LGYTQTLRPGVKLTL-SALIDG---KNFNAGG-----H
-KVGLGFELE-A
>3GgalTC9741_TC208361_VDAC3 .
M-AVP-PSYSDL--GKAARDVFNKG-YGFGM----VKLELKTKSSSG----V-EF-TATG
-SSNTDTGKALGNLETKY-KIKDYG-----LTFI-QKWNTDNTLGTEVSMEDQ--LAEGL
K-VA-----LDTIFVPNT-GKK---S--GKLKTSYRRD----YVNLGC--NIDIDL--SG
PTI--Y--GWAVLGY-E-GWLAGYQMAFDTAKSKLSQNN--FALGYKA--GD-FQLHTN-
V-NDGTEFGGSIY-QKVNN----KVETSV--NLA--WTAG-SNNTR--FGIAAKYQLDEK
TS-IG-AKV-NNA---SLI-G-IGYTLALRPGVKLTL-SGLIDG---KNFSAGG-----H
-KVGLGFELE-A
>urchin_2Strongylocentrotus_pur .
-------SYSDL--GKAARDIFGKG-FGFGF----VKLDAKTTTSNN----V-GF-TVSS
-ASNNDTGKVDASLETKY-SWKEYG-----LSFK-EKWNTDNTLATEVTIEDQ--IAQGV
K-LT-----LDTSFSPQT-GKK---S--GQIKTAYKRD----FINITT--DVDFDF--AG
PTV--H--STGVVGY-E-G-LAGFQVSFDTAESKLKKSN--FALGYKT--AD-FQLHTA-
V-NEGSDFSGSIY-QKVND----SLQTAI--NVG--WAST-TNQTR--FALGAKYVLDSE
AS-LN-AKV-SNT---SQV-G-IGYTQTLRPGMKITL-STLIDG---KSLNPGG-----H
-KLGLGLNLE--
>Lymnaea_stagnalis_LSC00596_par .
-LS-P-PSFSDL--GKSARDVFSKG-FNWGF----FKLDAKTKTQNN----V-EF-KASL
-SSNRDSGKVAGSLETKY-KWSEYG-----LTFT-EKWNTENVLNTEIKIEDQ--LAEGL
E-LT-----FDTSFAPTT-GKK---S--GKVKTAYKMD----YVHLNC--DVDFDF--AG
PTV--H--GAAVLGY-E-GWLAGYQLSFDTSKSKLTRSN--FGFGYAG--GD-FSFTTF-
V-NDGQEFVGSVH-QKVSD----NLEAAV--NLS--WAAG-TGNT---------------
------------------------------------------------------------
------------
>Argopecten_irradians_AIC01831. .
M-A-P-PSYSDL--GKAAKDLSDKG-YNFGL----YKLECKTKSSSG----V-EF-TTKG
-SSSHDSGKVSGSLETKY-KLPEHG-----LTFV-EKWNTDNVLATEITIEDQ--LCKGL
K-LA-----FESSFAPQT-GKK---N--GQIKTAYKMD----YLNASC--DVDFDF--AG
PTV--H--GAAVVGY-N-NFLAGYQMSFDTSKSKLSKNN--FAFGYSS--DD-MTLHCN-
I-NDGAEFGGSVY-NKVNS----KLQTGV--NLS--WSAG-NSSTR--LGLAAKYTLDKN
SY-VN-MKV-NNA---FQI-G-MGYTQNIRDGVKLNL-SSLIEG---KNFNQGG-----H
-KVGMGLEFD--
>Clam_Spisula_solidissima_TC158 .
M-A-P-PAYGDL--GKAARDLFSKG-FNYGS----HKLEVKSKTDSG----V-KF-TTKG
-SHNTDTGRVSGELTTEY-KCSDYG-----TTFK-ETWNTDNVLSTEFTIEDQ--LAQGL
K-LA-----FDTSFAPQT-GKK---S--GKVKTGYKND----YVNMNC--DVDFDF--SG
PTV--N--GAAVLGY-N-GFLAGYQMAFDTSKSKLTKNN--ISGGYDA--GD-FIINTS-
V-NDFTEFGGSVS-QTVNK----NLETGV--QLS--WTSG-SNAVR--FGIAGKYILDKN
SS-IN-AKV-NNN---GQV-G-IGYSQNVRNGVKLTL-SSMIEA---KNINAGG-----H
-KVGLGLEFD--
>Daphnia_magna_WFes0011484_WFes .
M-A-P-PVYADL--GKSSRDVFGKG-YHFSL----LKLECKTKTSNG----V-EF-TTGG
-SSNLDSGKVVGNLETKY-KVPEYG-----LTFT-EKWNTDNTLGTEIAIQDK--IAQGL
K-LT-----FDSTFAPQT-GKK---T--GVVKAEFKHD----TATLNA--DVDLN---GG
PTV--N--GAAVCGY-M-GWLAGYQMSFDMSKSQLTRNN--FSIAYAA--KD-FALHTN-
V-NDGQEFGGALF-QKVNP----NLETGV--QLA--WTAG-SNATR--FGIGCKYQLDKD
SA-VR-AKI-NNA---SQL-G-LGYQQKLRQGVTITL-SSMVDL---KNFNQGG-----H
-KIGMALELE-A
>fugu2FRUP00000156662|fugu6 .
-----------------------------------------------------EF-TSTG
-SANTETSKVSGSLETKY-KWAEHG-----LTFT-EKWNTDNTLGTEITLEDQ--LTKGL
K-LT-----FDSSFSPNT-GKK---S--GKIKTAYKCD----HLNLGC--DVNYDI--NG
TAI--H--GAAVVGY-E-GWLAGYQMTFEAGRNRVTQSN--FAVGYKT--DE-FQLHTN-
V-NDGTEFGGSIY-QKVNE----QLETAV--NLA--WTAG-NSNTR--FGIAAKYQIDPD
AS-FS-AKV-NNS---SLV-G-LGYTQTLKPGIKLTL-SALLDG---KNINAGG-----H
-KIGLGLEFQ-A
>fugu4FRUP00000154974|fugu6 .
-----------------------------------------------------EF-ATSG
-SSNTDTGKSGGHLETKY-KMKELG-----LNFS-QKWNTNNTLTTEVTMEDQ--LAKGL
K-LG-----LDTSFVPNT-GKK---S--AKLKTSYKRD----FVNVGC--DLDFDM--AG
PTI--Q--AAAVLGY-E-GWLAGYQLAFDTAKSTLTQNN--FAFGYRA--GD-FQLHTS-
V-NDGTEFGGSVY-QKVNS----NLETAV--TLA--WTAG-SNNTR--FGVGAKYQLDKN
SS-LS-TKV-DNG---CLV-G-LGYTQTLRPGVKLTL-SGLIDG---KNVNGGG-----H
-KVGLGFELE-A
>fugu5fgh5_pm.C_scaffold_50000031|Takru4 .
M-AVP-PGFSDL--GKSAKDIFNKG-FGYGV----LKLDVKTKSQSG----V-EF-ATSG
-SSNTDTGKSGGHLETKY-KMKELG-----LNFS-QKWNTNNTLTTEVTMEDQ--LAKGL
K-LG-----LDTSFVPNT-GKK---S--AKLKTSYKRD----FVNVGC--DLDFDM--AG
PTI--Q--AAAVLGY-E-GWLAGYQLAFDTAKSTLTQNN--FAFGYRA--GD-FQLHTS-
V-NDGTEFGGSVY-QKVNS----NLETAV--TLA--WTAG-SNNTR--FGVGAKYQLDKN
SS-LS-TKV-DNG---CLV-G-LGYTQTLRPGVKLTL-SGLIDG---KNVNGGG-----H
-KVGLGFELE-A
>fugu-estExt_GW.C_290113|Takru4 (estExt_GW.C_290113|Takru4).
M-AVP-PAYVDL--GKSAKDIFNKG-YGFGL----VKLDVKTKSSSG----V-EF-KTSG
-SSNIDNSKVTGTLETKY-KWAEYG-----LTFT-EKWSTENTLGTEVCVEDQ--ITKGL
K-LN-----FETTFSPNT-GKK---S--GKIKTAYKRE----YVNAGL--DVDLDF--AG
PTI--H--GAAVAGY-D-GWLAGYQMTIDSAKSKMTHSN--FSIGYKT--GD-FQLHTN-
V-NNGSEFGGSIY-QKVND----KLETAV--NLA--WTAG-SNGTR--FGIAAKYQLDSS
AS-LS-AKV-NNA---SLV-G-IGYTQTLRPGMKVTL-SALVDG---KNINAGG-----H
-KLGLGLELE-A
>Frub146568Frubr .
M-AVP-PCYADL--GKSAKDIFNKG-YGFGT----VKLDVKTKSASG----V-EF-KTSG
-SSNTDTSKVAGSLETKY-KRPEYG-----LTFT-EKWNTDNTLGTEITVEDQ--IAKGL
K-LT-----FDTTFSPNT-GKK---S--GKVKTAYKRE----YVNLGC--DVDFDF--AG
PTI--H--GAAVVGY-E-GWLAGYQMTFDTAKSKMSQSN--FAIGYKT--GD-FQLHTN-
V-NDGAEFGGSIY-QKVSD----KLETAV--NLA--WTAG-SNSTR--FGIAAKYQLDKD
AS-VS-AKV-NNN---SLV-G-VGYTQTLRPGVKLTL-SGLVDG---KNINAGG-----H
-KLGLGLELE-A
>1BtauNP776910Bt ..
M-AVP-PTYADL--GKSARDVFTKG-YGFGL----IKLDLKTKSENG----L-EF-TSSG
-SANTETTKVTGSLETKY-RWTEYG-----LTFT-EKWNTDNTLGTEITVEDQ--LARGL
K-LT-----FDSSFSPNT-GKK---N--AKIKTGYKRE----HINLGC--DVDFDI--AG
PSI--R--GALVLGY-E-GWLAGYQMNFETAKSRVTQSN--FAVGYKT--DE-FQLHTN-
V-NDGTEFGGSIY-QKVNK----KLETAV--NLA--WTAG-NSNTR--FGIAAKYQIDPD
AC-FS-AKV-NNS---SLI-G-LGYTQTLKPGIKLTL-SALLDG---KNVNAGG-----H
-KLGLGLEFQ-A
>DpseA_37__ ..
M-A-P-PSYPDL--GKLARDLFRRG-YHPGV----WQLDCKSMSSPG----I-EF-FTTG
-FASQDHSKVAGSLQSKY-KIEDSG-----LTLT-ERWNTDSWFFGEIVQKDK--LAQGL
M-LG-----LEGRFQPSS---E---D--GKFKLGYVED----HFNFLT--DMGI-S--SS
PIM--N--CSLVLGH-K-EFLGGLGCTFDLGDTSLSSWK--VALGWSN--DK-ATLHGE-
L-KDGDSWLASLF-YKLNDQI--DAAVEL--TKT--GGGG-GSDVT--VGVGMIYRLEGD
AL-IR-AKI-NSK---AEL-G-LGYEQKVREGITASI-SAVLDG---RNISDGN-----H
-KFGVGLALE-C
>FhetTC3849_TL_1 ..
-LGRA-PSYVDL--GKSARDVFTKG-YGFGL----IKLDLKTKSDNG----L-EF-TSTC
-SGNTETSKVAGSLETKY-KWAEHG-----LTFT-EKWNTDNTLGTEITVEDQ--LLKGL
K-LT-----LDSSFSPNT-GKK---G--GKIKTAYKCD----HINLGC--DVNYDI--NG
TAV--H--GAAVVGF-E-GWLAGYQMTFEAAGTRSPRAI--FAVGYKT--DE-FQLHTN-
V-NDGTEFGGSIY-QKVND----KLETAV--NLA--WTAG-NSNTR--FGIAAKYQIDSD
AS-FS-AKV-NNS---SLV-G-LGYTQTLKPGVKLTL-AALLDG---KNINSGG-----H
-KLGLGLEFQ-A
>PantroXP_507860 ..
M-CIP-PSYADL--GKAARDIFNKG-FDITI-SGCSVVMLVIPATQEA---E-EF-STSG
-SSNTDTGKVTGTLETKY-KWCEYG-----LTFT-EKWNTDNTLGTEIAIEDQ--ICQGL
K-LT-----FDTTFSPNT-GKK---S--GKIKSSYKRE----CINLGC--DVDFDF--AG
PAI--H--GSAVFGY-E-GWLAGYQMTFDSAKSKLTRNN--FAVGYRT--GD-FQLHTN-
V-NDGTEFGGSIY-QKVCE----DLDTSV--NLA--WTSG-TNCTR--FGIAAKYQLDPT
AS-IS-AKV-NNS---SLI-G-VGYTQTLRPGVKLTL-SALVDG---KSINAGG-----H
-KVGLALELE-A
>1SscrAAF78963Ss .
M-AVP-PTYADL--GKSARDVFTKG-YGFGL----IKLDLKTKSENG----L-EF-TSSG
-SANTETTKVTGSLETKY-RWTEYG-----LTFT-EKWNTDNTLGTEITVEDQ--LARGL
K-LT-----FDSSFSPNT-GKK---N--AKIKTGYKRE----HVNLGC--DVDFDI--AG
PSI--R--GALVLGY-E-GWLAGYQMNFETAKSRVTQSN--FAVGYKT--DE-FQLHTN-
V-NDGTEFGGSIY-QKVNK----KLETAV--NLA--WTAG-NSNTR--FGIAAKYQIDPD
AC-FS-AKV-NNS---SLI-G-LGYTQTLKPGIKLTL-SALLDG---KNVNAGG-----H
-KLGLGLEFQ-A
>1Olat_TC37369__ .
M-AVP-PTYADL--GKSARDVFTKG-YGFGL----IKLDLKTKSENG----L-EF-TSTG
-SANTETSKVAGSLETKY-KWAEHG-----LTFT-EKWNTDNTLGTEITVEDQ--LAKGL
K-LT-----LDSSFSPNT-GKK---G--GKVKTAYKCD----HVNVGC--DVNYDI--NG
TAI--H--GAAVVGY-E-GWLAGYQMTFEAGRNKVTQSN--FAVGYKT--DE-FQLHTN-
V-NDGTEFGGSIY-QKVNE----QLETAV--NLS--WTAG-NSNTR--FGIAAKYQIDPD
AS-FS-AKV-NNS---SLV-G-LGYTQTLKPGIKLTL-SALLDG---KNINAGG-----H
-KLGLGLEFQ-A
>1HsapNP003365Hs .
M-AVP-PTYADL--GKSARDVFTKG-YGFGL----IKLDLKTKSENG----L-EF-TSSG
-SANTETTKVTGSLETKY-RWTEYG-----LTFT-EKWNTDNTLGTEITVEDQ--LARGL
K-LT-----FDSSFSPNT-GKK---N--AKIKTGYKRE----HINLGC--DMDFDI--AG
PSI--R--GALVLGY-E-GWLAGYQMNFETAKSRVTQSN--FAVGYKT--DE-FQLHTN-
V-NDGTEFGGSIY-QKVNK----KLETAV--NLA--WTAG-NSNTR--FGIAAKYQIDPD
AC-FS-AKV-NNS---SLI-G-LGYTQTLKPGIKLTL-SALLDG---KNVNAGG-----H
-KLGLGLEFQ-A
>1MmusQ60932Mmus .
M-AVP-PTYADL--GKSARDVFTKG-YGFGL----IKLDLKTKSENG----L-EF-TSSG
-SANTETTKVNGSLETKY-RWTEYG-----LTFT-EKWNTDNTLGTEITVEDQ--LARGL
K-LT-----FDSSFSPNT-GKK---N--AKIKTGYKRE----HINLGC--DVDFDI--AG
PSI--R--GALVLGY-E-GWLAGYQMNFETSKSRVTQSN--FAVGYKT--DE-FQLHTN-
V-NDGTEFGGSIY-QKVNK----KLETAV--NLA--WTAG-NSNTR--FGIAAKYQVDPD
AC-FS-AKV-NNS---SLI-G-LGYTQTLKPGIKLTL-SALLDG---KNVNAGG-----H
-KLGLGLEFQ-A
>2Olat_TC37277__ .
M-AVP-PAYADL--GKSAKDIFDKG-YGFGV----VKLDVKTKSASG----V-EF-KTSG
-SSNTDTSKVSGTLETKY-KRAEYG-----LTFT-EKWNTDNTLGTEITIEDQ--IAKGL
K-LT-----FDTTFSPNT-GKK---S--GKVKAAYKRE----YVNLGC--DVDFDF--AG
PTI--H--GNGVVGY-E-GWLAGYQMSFDTAKSKMIRNN--FAIGYKT--GD-FQLHTN-
V-NDGSEFGGSIY-QKVSD----KLETAV--SLA--WTAG-SNSTR--FGIGAKYQLDKD
AS-IS-AKV-NNN---SLV-G-VGYTQTLRPGVKLTL-AGLVDG---KSINAGG-----H
-KLGLGLELE-A
>2HsapP45880Hsap .
M-CIP-PSYADL--GKAARDIFNKG-FGFGL----VKLDVKTKSCSG----V-EF-STSG
-SSNTDTGKVTGTLETKY-KWCEYG-----LTFT-EKWNTDNTLGTEIAIEDQ--ICQGL
K-LT-----FDTTFSPNT-GKK---S--GKIKSSYKRE----CINLGC--DVDFDF--AG
PAI--H--GSAVFGY-E-GWLAGYQMTFDSAKSKLTRNN--FAVGYRT--GD-FQLHTN-
V-NDGTEFGGSIY-QKVCE----DLDTSV--NLA--WTSG-TNCTR--FGIAAKYQLDPT
AS-IS-AKV-NNS---SLI-G-VGYTQTLRPGVKLTL-SALVDG---KSINAGG-----H
-KVGWSWRLN-P
>2RnorNP_112644R .
-ICIP-PPYADL--GKAARDIFNKG-FGFGL----VKLDVKTKSCSG----V-EF-STSG
-SSNTDTGKVSGTLETKY-KWCEYG-----LTFT-EKWNTDNTLGTEIAIEDQ--ICQGL
K-LT-----FDTTFSPNT-GKK---S--GKIKSAYKRE----CINLGC--DVDFDF--AG
PAI--H--GSAVFGY-E-GWLAGYQMTFDSAKSKLTRSN--FAVGYRT--GD-FQLHTN-
V-NNGTEFGGSIY-QKVCE----DFDTSV--NLA--WTSG-TNCTR--FGIAAKYQLDPT
AS-IS-AKV-NNS---SLI-G-VGYTQTLRPGVKLTL-SALVDG---KSFNAGG-----H
-KLGLALELE-A
>TnigCR691432Tni .
M-AVP-PCYADL--GKSAKDIFNKG-YGFGT----VKLDVKTKSASG----V-EF-KTSG
-SSNTDTSKVAGSLETKY-KRPEYG-----LTFT-EKWNTDNTLGTEITVEDQ--IAKGL
K-LT-----FDTTFSPNT-GKK---S--GKVKTAYKRE----YVNLGC--DVDFDF--AG
PTI--H--GAAVVGY-E-GWLAGYQMTFDTAKSKMTQSN--FAIGYKT--GD-FQLHTN-
V-NDGAEFGGSIY-QKVSD----KLETAV--NLA--WTAG-SNSTR--FGIAAKYQLDKD
AS-VS-AKV-NNS---SLV-G-VGYTQTLRPGVKLTL-SGLVDG---KNINAGG-----H
-KLGLGLELE-A
>Omyk_TC69875__ .
M-AVP-PSYGDL--GKSAKDIFSKG-YGFGL----VKLDVKTKSGSG----V-EF-KTAG
-STNTDTSKVAGSLETKY-KRSEYG-----LTFT-EKWNTDNTLGTEITVEDQ--IVKGL
K-LT-----FDTTFSPNT-GKK---S--GKVKTAYKRE----FVNLGC--DVDFDF--AG
PAI--H--GAAVVGY-E-GWLAGYQMTFDTAKSKMTQNN--FAVGYKT--GD-FQLHTN-
V-NDGVQFGGSIY-QKVSP----ALETAV--NLA--WTAG-SNSTS--FGIAAKYQLDKS
AS-IS-AKV-NNI---SLV-G-LGYTQTLRPGVKLTL-SALVDG---KSINTGG-----H
-KLGLGLELE-A
>DrerNP_955879Dr .
M-AVP-PAYADL--GKSAKDIFNKG-YGFGM----VKLDVKTKSASG----V-EF-KTSG
-SSNTDTSKVVGSLETKY-KRSEYG-----LTFT-EKWNTDNTLGTEINIEDQ--IAKGL
K-LT-----FDTTFSPNT-GKK---S--GKVKTAYKRE----FVNLGC--DVDFDF--AG
PTI--H--GAAVVGY-E-GWLAGYQMSFDTAKSKMTQNN--FAVGYKT--GD-FQLHTN-
V-NDGSEFGGSIY-QKVSD----KLETAV--NLA--WTAG-SNSTR--FGIAAKYQLDKD
AS-IS-AKV-NNT---SLV-G-VGYTQSLRPGIKLTL-SALVDG---KSINSGG-----H
-KLGLGLELE-A
>TnigCR658615Tni .
M-TVP-PAYADL--GKSAKDIFNKG-YGFGL----VKLDVKTKSSTG----V-EF-KTSG
-SSNIDNSKVTGNLETKY-KWAEYG-----LTFT-EKWSTENTLGTEVCFEDQ--ITKGL
K-LN-----FETTFSPNT-GKK---S--GKIKTAYKRE----YLHAGL--DVDLDF--AG
PTI--H--GAAVAGY-E-GWLAGYQMTIDSAKSKMAHSN--FAIGYKT--GD-FQLHTN-
I-KNGAEFEGSIY-QKVSD----ELETAV--NLA--WTAG-SNSTR--FGIAAKYQLDSS
AS-LS-AKV-NNA---SLV-G-IGYTQALRPGMKVTL-SALVDG---KNINAGG-----H
-KLGLGLELE-A
>SacaAAF65254Sac .
M-SVP-PSYADL--GKSARDLFNKG-YGFGL----VKLELKTKSSSG----V-EF-TTSG
-SSNTDTGKATGSLETKY-KLKEYG-----LTFT-EKWNTDNNLATEITIEDQ--LAKGL
K-LT-----FDTTFVPNT-GKK---S--GKLKTAYKRD----YVNLGC--DIDFDF--AG
PTI--H--SMAVFGY-E-GWLVGHQMAFDTAKSKLAQNN--FSLGYKA--GD-FQLHTH-
V-NDGAEFGGSIY-QKVND----KVETAV--NLA--WTAG-SNNTR--FGIAAKYQIDSD
AY-VS-AKV-NNS---SLI-G-VGYTHTLRPGVKLTL-SGLIDG---KNFHAGG-----H
-KVGMGFELE-A
>DrerAAH65468Dre .
M-AVP-PAYADL--GKSAKDIFSKG-YGFGT----VKLDLKTKSQSG----V-EF-TTGG
-SSNTDTGKAAGNLETKY-KVKELG-----LSLN-QKWNTDNVLTTEVTLEDQ--LAKGL
K-LG-----LDTSFVPNT-GKK---S--AKLKTGYKRE----YMNVGC--DLDFDL--AG
PTV--H--AAAVLGY-E-GWLAGYQMAFDTAKSKLAQNN--FALGYKA--GD-FQLHTN-
V-NDGTEFGGSIY-QKVNG----QLETAV--NLA--WTAG-SNNTR--FGIAAKYQLDKD
SS-VS-AKV-NNA---SLV-G-VGYTQSLRPGVKLTL-SALIDA---KNFNAGG-----H
-KVGMGFELE-V
>DrerAAQ97862Dre .
M-AVP-PTYVDL--GKSARDIFTKG-YGFGL----IKLDLKTRSENG----L-EF-KSSG
-SANTETSKVAGTLETKY-KWAEHG-----LTFT-EKWNTDNTLGTEITLEDQ--LTKGL
K-LT-----FDSSFSPNT-GKK---S--GKIKSSYQRE----HINLGC--DVDYDI--NG
TAV--H--GALVLGL-D-GWLAGYQMTFEAGRNRITQSN--FAVGYKT--DE-FQLHTN-
V-NDGTEFGGSIY-QKVND----NLETAV--NLA--WTAG-NSNTR--FGIAAKYQIDSD
AA-FS-AKV-NNS---SLV-G-LGYTQTLKPGIKLTL-SALLDG---KNINAGG-----H
-KMGLGLEFE-A
>GgalNP_990072Gg .
M-AIP-PSYADL--GKSARDIFNKG-YGFGL----VKLDVKTKSASG----V-EF-TTSG
-SSNTDTGKVNGSLETKY-KWAEYG-----LTFT-EKWNTDNTLGTEIAIEDQ--IAKGL
K-LT-----FDTTFSPNT-GKK---S--GKIKSAYKRE----CLNLGC--DVDFDF--AG
PAI--H--GSAVFGY-E-GWLAGYQMTFDSAKSKLTRNN--FSVGYKT--GD-FQLHTN-
V-NDGSEFGGSIY-QKVSD----NLETAV--NLA--WTAG-SNSTR--FGIAAKYKLDST
AS-IS-AKV-NNS---SLV-G-VGYTQTLRPGVKLTL-SALIDG---KSINAGG-----H
-KLGLGLELE-A
>2MmusNP_035825M .
M-CIP-PPYADL--GKAARDIFNKG-FGFGL----VKLDVKTKSCSG----V-EF-STSG
-SSNTDTGKVSGTLETKY-KWCEYG-----LTFT-EKWNTDNTLGTEIAIEDQ--ICQGL
K-LT-----FDTTFSPNT-GKK---S--GKIKSAYKRE----CINLGC--DVDFDF--AG
PAI--H--GSAVFGY-E-GWLAGYQMTFDSAKSKLTRSN--FAVGYRT--GD-FQLHTN-
V-NNGTEFGGSIY-QKVCE----DFDTSV--NLA--WTSG-TNCTR--FGIAAKYQLDPT
AS-IS-AKV-NNS---SLI-G-VGYTQTLRPGVKLTL-SALVDG---KSFNAGG-----H
-KLGLALELE-A
>2HsapNP_003366H .
M-CIP-PSYADL--GKAARDIFNKG-FGFGL----VKLDVKTKSCSG----V-EF-STSG
-SSNTDTGKVTGTLETKY-KWCEYG-----LTFT-EKWNTDNTLGTEIAIEDQ--ICQGL
K-LT-----FDTTFSPNT-GKK---S--GKIKSSYKRE----CINLGC--DVDFDF--AG
PAI--H--GSAVFGY-E-GWLAGYQMTFDSAKSKLTRNN--FAVGYRT--GD-FQLHTN-
V-NDGTEFGGSIY-QKVCE----DLDTSV--NLA--WTSG-TNCTR--FGIAAKYQLDPT
AS-IS-AKV-NNS---SLI-G-VGYTQTLRPGVKLTL-SALVDG---KSINAGG-----H
-KVGLALELE-A
>2BtauNP_776911B .
M-CIP-PSYADL--GKAARDIFNKG-FGFGL----VKLDVKTKSCSG----V-EF-STSG
-SSNTDTGKVTGTLETKY-KWCEYG-----LTFT-EKWNTDNTLGTEIAIEDQ--ICQGL
K-LT-----FDTTFSPNT-GKK---S--GKIKSSYKRE----CINLGC--DVDFDF--AG
PAI--H--GSAVFGY-E-GWLAGYQMTFDSAKSKLTRNN--FAVGYRT--GD-FQLHTN-
V-NDGTEFGGSIY-QKVCE----DLDTSV--NLA--WTSG-TNCTR--FGIAAKYQLDPT
AS-IS-AKV-NNS---SLI-G-VGYTQTLRPGVKLTL-SALVDG---KSINAGG-----H
-KLGLALELE-A
>2SscrAAF78964Ss .
M-CIP-PSYADL--GKAARDIFNKG-FGFGL----VKLDVKTKSCSG----V-EF-STSG
-SSNTDTGKVTGTLETKY-KWCEYG-----LTFT-EKWNTDNTLGTEIAIEDQ--ICQGL
K-LT-----FDTTFSPNT-GKK---S--GKIKSSYKRE----CVNLGC--DVDFDF--AG
PAI--H--GSAVFGY-E-GWLAGYQMTFDSAKSKLTRNN--FAVGYRT--GD-FQLHTN-
V-NDGTEFGGSIY-QKVCE----DLDTSV--NLA--WTSG-TNCTR--FGIAAKYQLDPT
AS-IS-AKV-NNS---SLI-G-VGYTQTLRPGVKLTL-SALVDG---KSINAGG-----H
-KLGLALELE-A
>1XlaeAAH46577Xl .
M-AIP-PAYVDL--GKSARDIFTKG-YGFGF----IKLDLKTKSENG----L-EF-TSSG
-SANAETSKVSGNLETKY-KWAEYG-----LTFT-EKWNTDNTLGTEITVEDQ--LAKGL
K-LT-----FDSSFSPNT-GKK---N--AKVKSAYKRE----HLNVGC--DMDFDI--AG
PSV--R--GAVVFGY-E-GWLAGYQMTFESSKSRVSQSN--FAVGYKT--DE-FQLHTN-
V-NDGTDFGGSVY-QKVND----KLETAI--NLA--WTAG-NSNTR--FGIAAKYQIDSD
AS-FS-AKV-NNS---SLI-G-LGYTQTLKPGIKLTL-STLVDG---KNINAGG-----H
-KLGLGLEFE-A
>Ssal_TC22668__ .
M-AVP-PAYSDL--GKAAKDIFGKG-YGFGI----VKLDLKTKAQSG----V-EF-ATSG
-SSNTDTGKAAGNLETKY-KVKELG-----LSFT-QKWNTDNTLTTEVSMEDQ--LAKGL
K-LA-----LDSSFVPNT-GKK---S--AKLKTGYKRD----FINLGC--DLDFDM--AG
PTV--H--AAAVLGY-E-GWLAGYQMAFDTAKSKLAQNN--FALGYKA--GD-FQLHTN-
V-NDGTEFGGSIY-QKVNC----HLETAI--NLA--WTAG-SNNTR--FGIGAKYQLDKD
AS-LS-AKV-NNA---SLI-G-VGYTQALRPGVKLTL-SALIDA---KNFNAGG-----H
-KVGMGFELE-A
>3BtauNP777154Bt .
M-CNT-PTYCDL--GKAAKDVFNKG-YGFGM----VKIDLRTKSCSG----V-EF-STSG
-HAYTDTGKASGNLETKY-KICNYG-----LTFT-QKWNTDNTLGTEISWENK--LAEGL
K-LT-----LDTIFVPNT-GKK---S--GKLKASYKRD----CFSLGS--NVDIDF--SG
PTI--Y--GWAVLAF-E-GWLAGYQMSFDTAKSKLSQNN--FALGYKA--AD-FQLHTH-
V-NDGTEFGGSIY-QKVNE----KIETSI--NLA--WTAG-SNNTR--FGIAAKYKLDCR
TS-LS-AKV-NNA---SLI-G-LGYTQTLRPGVKLTL-SALIDG---KNFNAGG-----H
-KVGLGFELE-A
>3MmusNP035826Mm .
M-CNT-PTYCDL--GKAAKDVFNKG-YGFGM----VKIDLKTKSCSG----V-EF-STSG
-HAYTDTGKASGNLETKY-KVCNYG-----LTFT-QKWNTDNTLGTEISWENK--LAEGL
K-LT-----LDTIFVPNT-GKK---S--GKLKASYRRD----CFSLGS--NVDIDF--SG
PTI--Y--GWAVLAF-E-GWLAGYQMSFDTAKSKLSQNN--FALGYKA--AD-FQLHTH-
V-NDGTEFGGSIY-QKVNE----RIETSI--NLA--WTAG-SNNTR--FGIAAKYKLDCR
TS-LS-AKV-NNA---SLI-G-LGYTQTLRPGVKLTL-SALIDG---KNFNAGG-----H
-KVGLGFELE-A
>3Hsap_NP005653H .
M-CNT-PTYCDL--GKAAKDVFNKG-YGFGM----VKIDLKTKSCSG----V-EF-STSG
-HAYTDTGKASGNLETKY-KVCNYG-----LTFT-QKWNTDNTLGTEISWENK--LAEGL
K-LT-----LDTIFVPNT-GKK---S--GKLKASYKRD----CFSVGS--NVDIDF--SG
PTI--Y--GWAVLAF-E-GWLAGYQMSFDTAKSKLSQNN--FALGYKA--AD-FQLHTH-
V-NDGTEFGGSIY-QKVNE----KIETSI--NLA--WTAG-SNNTR--FGIAAKYMLDCR
TS-LS-AKV-NNA---SLI-G-LGYTQTLRPGVKLTL-SALIDG---KNFSAGG-----H
-KVGLGFELE-A
>3RnorAAH61780Rn .
M-CST-PTYCDL--GKAAKDVFNKG-YGFGM----VKIDLKTKSCSG----V-EF-STSG
-HAYTDTGKASGNLETKY-KVCNYG-----LIFT-QKWNTDNTLGTEISWENK--LAEGL
K-LT-----VDTIFVPNT-GKK---S--GKLKASYRRD----CFSVGS--NVDIDF--SG
PTI--Y--GWAVLAF-E-GWLAGYQMSFDTAKSKLCQNN--FALGYKA--ED-FQLHTH-
V-NDGTEFGGSIY-QRVNE----KIETSI--NLA--WTAG-SNNTR--FGIAAKYRLDCR
TS-LS-AKV-NNA---SLI-G-LGYTQSLRPGVKLTL-SALVDG---KNFNAGG-----H
-KVGLGFELE-A
>3Sscr_AAF78965S .
M-CNT-PTYCDL--GKAAKDVFNKG-YGFGM----VKIDLRTKSCSG----V-EF-STSG
-HAYTDTGKASGNLETKY-KICDHG-----LTFT-QKWNTDNTLGTEISLENK--LAEGL
K-LT-----LDTIFVPNT-GKK---S--GKLKASYKRE----CFSIGS--NVDIDF--AG
PTI--Y--GWAVLAL-E-GWLAGYQMSFDTAKSKLSQNN--FALGYKA--AD-FQLHTH-
V-NDGTEFGGSIY-QKVNE----KIETSI--NLA--WTAG-SNNTR--FGIAAKYKLDCR
TS-LS-AKV-NNA---SLI-G-LGYTQTLRPGVKLTL-SALIDG---KNFSAGG-----H
-KVGLGFELE-A
>XtroTC18393_TL_ .
M-AIP-PAYADL--GKSARDIFTKG-YGFGF----IKLDLKTKSENG----L-EF-TSSG
-SANAETNKVAGSLETKY-KWAEYG-----LTFT-EKWNTDNTLGTEITVEDQ--LAKGL
K-LT-----FDSSFSPNT-GKK---N--AKVKTAYKRE----HLNIGC--DMDFDI--AG
PSV--R--GAAVFGY-E-GWLAGYQMTFESSKSRVSQSN--FAVGYKT--DE-FQLHTN-
V-NDGTEFGGSVY-QKVND----KLETAI--NLA--WTAG-NSNTR--FGIAAKYQIDSD
AS-FS-AKV-NNS---SLI-G-LGYTQTLKPGIKLTL-STLLDG---KNINAGG-----H
-KLGLGLEFE--
>1RnorXP_216715R .
M-AVS-PTYTDL--AKSARDVFTKD-YGFGL----IKLDLKTKSENR----L-EF-TSSV
-SANTETTKVNCSLETKY-RWTEYG-----VTFT-EKWNTDNTLGTETTVEDQ--LARGL
K-LT-----FDSSFSPNT-GEK---N--AKIKTGYKRE----HINLGC--DVDFDI--TG
PSI--R--GSLVLGY-E-GWLAGYQMNFETSKSRVTQSN--FAVGYKT--DE-FQLHTN-
V-NDGTEFGGSIY-QKVNK----KLETAV--NLA--WTAG-NRNTR--FGIAAKYQVDPD
AC-FL-AKV-NNS---SLI-G-LGYTQTLKPGIKLTL-SALLDG---KNVNAGS-----H
-KLGLGLEFQ-A
>Cint_ci01001510 .
M-PVP-PQYTDL--GKSAKDLFEKG-FGYGF----AKVDLKTKTSTG----V-EF-TTKG
-ASCNESGNINGSLETKY-KQPKHG-----LTFT-EKWTTDNNLSTEVAIEDQ--IATGM
K-LT-----LCTSFAPNT-GKK---S--GALKTAYKRD----YINCNL--DTDFNF--AG
PTL--Q--GACVFGY-E-GWLAGYQFAFDTNKSALTKNN--VAVGYNG--AD-FQLLTT-
M-NDASEFGGSIY-QSVNK----NLATGI--QLS--WSAG-QNNTK--FGVATKYNIDAD
AA-LN-AKV-NNV---GQV-G-FGYSHQLRKGVKLTL-SSLVDA---KNLNGGG-----H
-KLGLGVEFE-V
>RappTC26_TL_2or .
M-A-P-PCYADL--GKQARDLFNKN-YHFGV----VKLDCKSTTQTG----V-EF-NVSG
-TSLNDTGKVNASLETKY-KVPEYG-----LTLK-EKWNTDNTLSTEICTEEK--LARGL
K-VA-----FNANFAPQT-GKK---S--GALKAAYKLE----NVHLNG--DVDLGP--PG
PVA--H--GAAVLHY-Q-GWLAGAQVSFDTTKNRLSKTN--FAVGYQA--GD-FVLHTN-
V-NDGQEFAGSVF-QRVSP----QLQTGV--QLA--WTAG-TNATR--FGLGCVYDLDME
TS-VR-AKV-NNS---GQI-G-LGFTHRLRPGISLTL-STMLDG---KNFNQGG-----H
-KLGLGLDLS-A
>AgamXP_318946Ag .
M-A-P-PSYSDL--GKQARDVFNKG-YHFGL----WKLDVKTKTNSG----V-EF-STSG
-HSNQDTGKVFGSLETKY-KVKEYG-----LNFS-EKWNTDNTLTSEVSVENQ--LVKGL
K-VS-----FDGMFVPHT-GSK---T--GRFKTAYSHD----RVRVDA--DFNVDL--SG
PLV--N--ASGVAAY-Q-GWLAGYQVAFDSQKSKITANN--FALGYSA--GD-FVLHTN-
V-NDGREFGGLIY-QRCND----RLETAV--QLS--WASG-SNATK--FGMGAKYDLDKD
AC-VR-AKV-NNQ---SQI-G-LGYQQKLRDGITLTL-STLVDG---KNFNAGG-----H
-KIGVALELE-A
>DmelAAL47980Dme .
M-A-P-PSYSDL--GKQARDIFSKG-YNFGL----WKLDLKTKTSSG----I-EF-NTAG
-HSNQESGKVFGSLETKY-KVKDYG-----LTLT-EKWNTDNTLFTEVAVQDQ--LLEGL
K-LS-----LEGNFAPQS-GNK---N--GKFKVAYGHE----NVKADS--DVNIDL--KG
PLI--N--ASAVLGY-Q-GWLAGYQTAFDTQQSKLTTNN--FALGYTT--KD-FVLHTA-
V-NDGQEFSGSIF-QRTSD----KLDVGV--QLS--WASG-TSNTK--FAIGAKYQLDDD
AS-VR-AKV-NNA---SQV-G-LGYQQKLRDGVTLTL-STLVDG---KNFNAGG-----H
-KIGVGLELE-A
>Aaeg_TC35523__ .
M-A-P-PAYADL--GKQARDVFNKG-YHFGL----WKLDVKTKTNSG----V-EF-NTSG
-SSNQDNGKVFGSLETKY-KVKEYG-----LNFS-EKWNTDNTLTSEVSVENQ--LVKGL
K-LS-----FDGSFAPQT-GSK---T--GRFKTAYSHD----KVRVDA--DVNVDL--AG
PLV--N--ASGVFNY-Q-GWLAGYQVAFDSQKSKVTANN--FALGYST--GD-FVLHTN-
V-NDGREFGGLIY-QRCND----RLETAV--QLS--WASG-SNATK--FGLGAKYDLDKD
AC-VR-AKV-NNQ---SQI-G-LGYQQKLRDGVTLTL-STMIDG---KSFNTGG-----H
-KIGVALELE-A
>DpseB_porin__ .
M-A-P-PSYSDL--GKQARDIFSKG-YNFGL----WKLDLKTKTPSG----I-EF-NTAG
-HSNQESGKVFGSLETKY-KVKDYG-----LTLT-EKWNTDNTLFTEVAVQDQ--LLEGL
K-LS-----LEGNFAPQS-GNK---N--GKFKVGFGHE----YVKADS--DVNIDL--KG
PLI--N--ASAVLGY-N-GWLAGYQAAFDTQQTKLTTNN--FALGYTT--KD-FVLHTS-
V-NDGQEFSGSIF-QRTSD----KLDVGV--QLS--WASG-NSNTK--FAIGAKYQLGDD
AS-VR-AKV-NNA---SQV-G-LGYQQKLRDGITLTL-STLVDG---KNFNDGG-----H
-KIGVGLELE-A
>MgalP82013MgalV .
--AIP-PSYADL--GKSARDIFNKG-YGFGL----VKLDVKTKSASG----V-EF-TTSG
-SSNTDTGKVNGSLETKY-KWAEYG-----LTFT-EKWNTDNTLGTEIAIEDQ--IAKGL
K-LT-----FDTTFSPNT-GKK---S--GKIKSAYKRE----CLNLGC--DVDFDF--AG
PAI--H--GSAVFGY-E-GWLAGYQMTFDSAKSKLTRNN--FSVGYKT--GD-FQLHTN-
V-NDGSEFGGSIY-QKVSD----NLETAV--NLA--WTAG-SNSTR--FGIAAKYKLDST
AS-IS-AKV-NNS---SLV-G-VGYTQTLRPGVKLTL-SALIDG---KSINAGG-----H
-KLGLGLELE-A
>2XlaeP81004Xlae .
--AVP-PSYADL--GKSARDIFNKG-YGFGL----VKLDVKTKSATG----V-EF-TTSG
-TSNTDSGKVNGSLETKY-KWGEYG-----LTFT-EKWNTDNTLGTEIAIEDQ--IAKGL
K-LT-----FDTTFSPNT-GKK---S--GKVKAAYKQE----YVNLGC--DVDFDF--AG
PAI--H--GSAVVGY-E-GWLAGYQMTFDSAKSKLTKNN--FAVGYKT--GD-FQLHTN-
V-NDGSEFAGSIY-QKVSD----KMETAV--NLA--WTSG-NNSTR--FGIAAKYQLDSH
AA-IS-AKV-NNS---SLV-G-VGYTQTLRPGVKLTL-SALVDG---KNINAGG-----H
-KLGLGLELE-A
>RnorAAD02476Rno .
M-AVP-PTYADL--GKSARDVFTKG-YGFGL----IKLDLKTKSENG----L-EF-TSSG
-SANTETTKVTGSLETKY-RWTEYG-----LTFT-EKWNTDNTLGSEITVEDQ--LARGL
K-LT-----FDSSFSPNT-GKK---N--AKIKTGYKRE----HINLGC--DMDFDI--AG
PSIRGR--GALVLGY-E-GWLAGYQMNFETSKSRVTQSN--FAVGYKT--DE-FQLHTN-
V-NDGTEFGGSIY-QKVNK----KLETAV--NLA--WTAG-NSNTR--FGIAAKYQVDPD
AC-FS-AKV-NNS---SLI-G-LGYTQTLKPGIKLTL-SALLDG---KNVNAGG-----H
-KLGLGLEFQ-A
>Amel__ .
--A-P-PSYNDL--GKSARDLFSSG-YHFGL----IKLDVKTKTKSG----V-EF-SSGG
-VSNQDTGKVFGSLETKY-NIDDYG-----LKFS-EKWNTDNTLATDITFADK--LLKGL
T-LG-----YGCTFSPQT-GTK---T--GKLKTAYKHD----NVSAAA--DFDLSL-STG
PLV--N--ASTVVGY-Q-GWLAGYQACFDTQRNKLTKNN--FALGYTA--SD-FTLHAA-
V-NNGCDFSGLIY-HKVKP----ELEGAI--NLE--WNSS-NNVTQ--FGIATKYNLDND
AS-IR-AKV-NSN---LQV-G-LGYQQKLRDGVTLTL-STNIDG---KNFGSGG-----H
-KIGLALDLQ-A
>HcoaAY588068Hco .
M-A-P-PTYGDL--GKSARDVFGKG-YHFGL----WKLDVKTKTSSG----V-EF-STGG
-VSNQETGKVFGTLETKY-KLKDYG-----VTFT-EKWNTDNVLVTEVS-AQD--FMKGV
K-VS-----LDTSFKPQT-GDK---S--LKAKTEFRNQ----TVSVNC--DLDFKA--GA
PVV--N--AAAVLGY-N-GWLAGYSTKFDSQKSKITGNN--FALGYAA--GD-LVFHTS-
V-DNGQEFGGSIY-HKVNP----NFETAV--NLA--WSAG-NNDTR--FGIGCKYNLDHD
TA-VR-AKV-NNA---SQI-G-LSYSQKLREGVTISL-STLIDG---KNFNEGG-----H
-KVGFSLELE-A
>PpgyCAH92156Ppg .
M-CNT-PTYCDL--GKAAKDVFNKG-YGFGM----VKIDLKTKSCSG----VMEF-STSG
-HAYTDTGKASGNLETKY-KVRNYG-----LTFT-QKWNTDNTLGTEISWENK--LAEGL
K-LT-----LDTIFVPNT-GKK---S--GKLKASYKRD----CFSVGS--NVDIDF--SG
PTI--Y--GWAVLAF-E-GWLAGYQMSFDTAKSKLSQNN--FALGYKA--AD-FQLHTH-
V-NDGTEFGGSIY-QKVNE----KIETSI--NLA--WTAG-SNNTR--FGIAAKYMLDCR
TS-LS-AKV-NNA---SLI-G-LGYTQTLRPGVKLTL-SALIDG---KNFSAGG-----H
-KVGLGFELE-A
>SjapAAP06199Sja .
M--VP-PSFSDL--GKDARDLLFKK-FYFGV----YNIHCETKKNN-----I-EY-KSNL
-SDGPRPNKMYFDLQEKL-AFPQYG-----FAIT-KKWSSNNVIDGEIVFEDK--LVDGL
K-QT-----FQISRDPFK-KCF---N--ANLINSFRND----HVNSNV--EMFFKS--AI
PDL--S--PSLVFGY-Q-GYLVGADVKLDCTNQILQKAN--FAVGYTV--QD-FAFHGL-
ITNWGKQFSANMF-QRITD----RLHIAG--SIT--WKRV-PDEII--WAVGSQYILDNQ
NKHSK-CRL-DHL---NQI-S-LAFTTYLSKGLQLTL-SGVFNG---PDI-A--------
-KMGIGLELN-A
>DmelNP_609462Dm .
A-AKT-PTYPDL--GKLARDLFKRG-YHPGI----WQIDCKTLTNSG----I-EF-FTTG
-FASQDNSKVTGSLQSKY-KIEDQG-----LTLT-ERWNTENWLFGEIMHRDK--LAQGL
M-LA-----VEAKFQPGS-NEA---D--GKFKMGYAQD----NFNFLA--DIGLN---SE
PIL--N--CSLVVGH-K-EFLGGVGTEFDVGNTELKGWK--VALGWTN--ET-ATLHGE-
LKN-GDTWLASLF-YKASEK--IDAGIEV--TKG---AGG-GGDVV--VNLGMIYHLEED
AL-VR-AKV-NNL---VEL-G-LGYEQKLRDGITASI-SAVLDC---NNFKDGN-----H
-RFGVGIALQ-C
>PB_DmelCG31722_ .
-EGEM-PTYFHV--GALAKDCLING-FKIGA----WQMHCSTRTDND----F-YLNTFGE
-GYPTMKNVFGG-MEV-F-K--EVG-N---YSTS-LGWFTNNDLLSEIAVRGMN-FG-SR
L-YG----LLKSTIGTKDEVSF---Q--TKLKCGLERD----PVKVEL--VVPL-Y--NE
PLF--L--GYVLVAPVE-NWVLGYRTEYNFDEKGFDKHA--LCLGY-N--NGRTEVGLK-
LEN-FEDLRGSIF-QRIGE----AWAFAI--KTN--LYSS-ENVKQ--FAIGVQYDFQNG
TM-VK-AKL-RED---SRM-G-FVYQSKIGENIDVGY-HLAFDG---VDPIGGA-----H
-RIGVSWGFH-C
>PA_DmelCG31722P .
-EGEM-PSYFHV--GLLAKMCLIHG-YTIGR----WKLQCTSKTEKD----F-YLSSFGE
-GYPTWNTVYGG-LEA-Y-K--ESG-N---FHAS-LAWLSDGDLLSDLGVHGDG-LG-GT
W-ST----VLKSMVSYPEGRKF---Q--CKLKCGFDRN----PGKVEM--YIPI-Y--KE
PLL--M--GYIMMQPVK-NYLLGYRTVFNVEDRDFNMHA--FCGGY-S--NDVTEVGLK-
FEN-FKALRGSIF-QRIGE----KWAVAL--KAN--LYGN-VSAKS--VSIGGQYEWEPG
SM-LK-AKV-RGD---SRI-G-LIFQKKLREDIEVLF-HVGFEG---SDPINGK-----H
-KFGSSWYFN-M
>DpseC_22__ .
-EGEM-PTYFHV--GGAAKECLIRG-YKFGV----WHLRCSSKMDNG----V-VLSSFGE
-GNPLLTSVFGG-LEV-F-K--EFE-N---SHTSLTWVTSSNEFRGELGVRGL--VAGGI
-AHS----ILRSALSMTDEHQFSIGS--SLLKAGFMRS----PFNIEI--VVPI-V--KE
PTL--M--GYVLAAPAE-NWILGYRTVYSVAEKAFDKHA--FCLGY-N--NGSTEMGLK-
AEN-FKDLRGSLF-QRIGE----SWAVAL--KMN--FYGE-EQLKK--FAIGCQYQLGDG
SL-LK-AKV-RDD---GNV-G-VVFQTKIGENVDVTY-HVGCDG---KDPISGE-----H
-KIGASWIFN-C
>AvarTC335_TL_1D .
M--AP-PCYADL--GKQARDLFNKN-YHFGV----VKLDCKSTTQTG----V-EFNVSGT
-SLN-DTGKVNASLETKY-KVPEYG-----LTFK-EKWNTDNTLATEICSEEK--LARGL
K-VA-----FHANFAPQT-GKK---S--GALRTAYKLE----NVHLNG--DVDLGP--PG
PIA--H--GAAVLHY-Q-GWLAGGQVSFDTTKNRLSRTN--FAVGFQA--GD-FAVHTN-
V-NDGQEVAGSVF-QRVNP----QLQTGV--QLA--WTAG-TNATR--FGLGCVYEMDQD
TS-VR-AK----------------------------------------------------
------------
>Catfish_TC10105_ESTScan+2EST92 .
M-AVP-PAYADL--GKSAKDIFNKG-YGFGL----VKLDVKTKSASG----V-EF-KTSG
-SSNTDTSKVVGSLETKY-KRSEYG-----LTFT-EKWNTDNTLGTEITIEDQ--IAKGL
K-LT-----FDTTFSPNT-GKK---S--GKVKTAYKRE----YVNLGC--DVDFDF--AG
PTI--H--AAAVVGY-E-GWLAGYQMSFDTAKSKMTQNN--FAVGYKT--GD-FQLHTN-
V-NDGAEFGGSIY-QKVSD----NLETAV--NLA--WTAG-SNSTR--FGIAAKYQLDKD
AS-IS-AKV-NNT---SLV-G-VGYTQTLRPGVKLTL-SALVDG---KSINSGG-----H
-KLGLGLELE-A
>AnidEAA60319Ani .
M-AAP-AAFSDI--AKAANDLLNKDFYHGSA----ASLEVKSKAPNG----V-TF-NVKG
-K-SAHEGPIAGSLEAKY-VDAPTG-----LTLT-QAWTTANALDTKLELDNN--IAKGL
K-AE-----IITQYLPAK-QSK---G--AKLNLHFKQP----NLHARA--FFDL-L--NG
PSA--N--FDAVLGH-E-GFLVGAEGGYDVQKAAITKYS--AAVGYSV--PQ-YSAAIQ-
AANNLTVFSASYY-HRVNA-Q--VEAGAK--ATWD--SKT-GNSVG--LEVASKYRLDPS
SF-AK-VKI-NDR---GIA-A-LAYNVLLRPGVTLGL-GASFDT---QNLNQAA-----H
-KVGASFTFE-A
>Cpos_TC4161_98p .
M-AAP-AAFGDI--AKTVNDLLNKDFYHTSA----ASLEVKSKAPNG----V-TF-NVKG
-K-SAHEGPISGSLEAKY-VDPPTG-----LTLT-QTWTTGNALDTKLELDNN--IAKGL
K-AE-----VLTQYLPYS-NSK---G--AKLNLHFKQP----NLHARA--FFDL-L--KG
PTA--N--FDAVLGH-E-GFLVGAEGGYDVQKAAITKYS--AAVAYSL--PE-YSAAIT-
ATNNLTLFSASYY-HRVNS-Q--VEAGAK--ATWD--SKA-GNTVG--LEVASKYRLDPS
SF-AK-AKI-NDR---GIA-A-LAYNVLLRPGVTLGL-GASVDT---QNLNQAA-----H
-KVGASFTFE-G
>Afum_Afu4g06910 .
M-SAP-AAFSDI--AKAANDLLNKDFYHTSA----GILEVKSKAPNG----V-TF-NVKG
-K-SAHEGPIAGSLEAKY-VDLPTG-----LTLT-QAWTTANALDTKLELDNN--IAKGL
K-AE-----ILTQYLPSK-QSK---G--AKLNLYFKQP----NLHARA--FFDL-L--NG
PSA--N--FDAVLGH-E-GFLVGAEGGYDVQKAAITKYS--AAVGYSV--PQ-YTAAIT-
AGNNLTVFSASYY-HRVNQ-Q--VEAGAK--ATWD--SKA-GNSVG--LEVASKYRLDPS
SF-AKSAKI-NDR---GIA-A-LAYNVLLRPGVTLGL-GASFDT---QNLNQAA-----H
-KVGASFTFE-A
>chytrid1_Blastocladiella_emers .
------IVFSDI--GKAASDLLGKD-FPVGSI----KLEAKTTASNG----V-NF-TVTG
AK-DNKTGGIAGDLKTKY-ADKSKG-----LTLT-ETWTTSNVLSAEVELADA--LTKGL
K-LN-----LLGSLLPHI-GQK---N--AKFSAEYKQD----AVATRS--SIDL-F--KG
PIA--T--ADIAFNH-D-GFLAGAETAYDLATGHVSKYN--VAFGYAT--RE-YSVALT-
GANKFDTFAGSYY-HKVNK-D---------------------------------------
------------------------------------------------------------
------------
>Fungi1_Ajellomyces_capsulatus_ .
-------------------------------------LEVKSKAPNG----V-TF-NVKG
-K-SVSEGPINGALEAKY-VDAPTG-----LTLT-QTWNTANALDTKLELDNK--IMTGL
K-AE-----VLTQYLPNS-QSK---G--VKLNLYFKQP----SFHARA--FFDL-L--KG
PSA--S--FDAVLGH-E-GFLVGAEGGYDVQKAAITKYS--AAIAYCV--PE-YSAAVT-
AQNNLSLFSASYY-HRVSP-Q--VEACAK--ATWD--SKA-GNSVG--LEVGSKYRLDPS
SF-AK-VKV-NDR---GIA-A-LAYNVLLRPGVTLGL-GASMDT---QKLSQTA-----H
-KVGASFT----
>NcraXP_323644Nc .
M-A-V-PAFSDI--AKSANDLLNKDFYHLAA----GTIEVKSNTPNN----V-AF-KVTG
-K-STHDKVTSGALEGKF-TDKPNG-----LTVT-QTWNTANALETKVEMADN--LAKGL
K-AE-----GIFSFLPAT-NAR---G--AKFNLHFKQS----NFHGRA--FFDL-L--KG
PTA--N--IDAIVGH-E-GFLAGASAGYDVQKAAITGYS--AAVGYHA--PT-YSAAIT-
ATDNLSVFSASYY-HKVNS-Q--VEAGSK--ATWN--SKT-GNTVG--LEVATKYRIDPV
SF-VK-GKI-NDR---GVA-A-IAYNVLLREGVTLGV-GASFDT---QKLDQAT-----H
-KVGTSFTFE-S
>MgriEAA49310Mgr .
M-S-I-PNFEDI--TKSANDLLTREFYHLAA----GTLEVKSKTPNN----V-DF-KVKG
-K-STHEGATSGSLEGKF-ADKSLG-----LTLT-QSWNTANALESKLELNDT--LAKGL
K-LE-----GLFGFLPAT-SAT---A--AKLNLHFKQS----NVHGRA--FFDL-L--KG
PTA--N--VDAVIGH-E-GFLAGLSGGYNVQKAAITTYS--AAVGYSA--PQ-YTAAVT-
ATDNASVFAASYY-HKVNS-L--VKAGAK--ASWN--SKI-GNSVG--LEVATKYRIDPL
SF-VK-GKI-NDR---GVA-A-VAYTTLLRPGVTFGI-GASFDT---QKLDQAT-----H
-KVGTSFTFE-S
>GzeaeEAA70159__ .
M-S-V-PAFSDI--AKPANDLLNKDFYHLSA----TTFEFKDTAPNG----V-AF-KVTG
-K-SSHEKATSAAIEGKY-TDKPTG-----LTLT-QTWNTANALDTKIEVADS--LAKGL
K-LE-----GLFNFLPAT-AAK---G--AKFNLHFKQP----GFHGRA--FFDL-L--KG
PVA--N--VDAVVGH-E-GFLAGASAGYDANKAALTAYS--AAVGYAA--PQ-YSAAIT-
ASDNLSVFAASYY-HKVNS-Q--VEAGAK--ATWN--SKT-GNAVG--LEVASKYRIDPV
SF-TK-VKI-NDR---GIA-A-LAYNVLLREGVTLGL-GGSFDT---QKLDQAT-----H
-KLGASFTFE-G
>Metarhizium_anisopliae_CN809271_24_254 .
--------------------------YHLSA----TTFEFKDTAPNG----V-AF-KVTG
-K-SSHEKATSAAIEGKY-TDKPSG-----LTLT-QTWNTANALDTKLEVNDT--LAKGL
K-LE-----GLFNFLPAT-AGK---G--AKFNLFFKQP----GFHGRA--FFDL-L--KG
PVA--N--VDAVVGH-E-GFLAGASAGYDVNKAAVTAYS--AAVGYAAP--Q-YSAAVT-
ATDNLSVFAASYY-HKVNS-Q--VEAGAK--ATWN--SKT-GNAVG--LEVASKYRIDPV
S-FAK-VXI-NDR---GIA-A-LA-TSS--------------------------------
------------
>CalbEAK94542Cal .
M-A-P-AAYSDL--SKASNDLINKDFYHLST----AAVDVKTVAPNG----V-TF-TVKG
-K-TTKDDTISASVDAKY-LDKATG-----LTLT-QGWNNANALNTKIELSEL--LTPGL
K-GE-----LDTSVVPN--GAR---N--AKLNFFYQQS----AVNARL--FFDL-L--KG
PIA--T--ADLVVAH-D-GFTAGAELGYDISSAKVNKYS--VGVGYAN--LN-YGLAAT-
ATSNLSVFSAAYF-HKVSP-L--VQVGAK--ATWD--SIK-SSNVN--VEFATKYALDNT
SF-IK-AKI-ADS---GLT-A-LSYTQELRPGVKLGL-GASFDA---LKLAEPV-----H
-KLGFSLSFA-A
>Pguil_ATCC_6260 .
M-A-P-PAFSDI--QKSSNDLLTRDFFHLAP----AAIDVKTVAPNG----V-GF-TVKG
-K-TNSANAIAASVEAKY-ADKSTG-----LTLT-QAWNNANALDTKIELSEL--LTPGL
K-GE-----LVTSVVPN--GAR---N--AKLNFFYQQN----QVNARL--FFDL-L--KG
PIA--T--ADLAVAH-D-GFTAGAELGYDINDATVNKYS--VGVGYAH--PL-YNVAAT-
ATSNLSVFTASYY-HKVSP-L--VEAGAK--ATWD--SVK-SSAVN--VEFATKYKLDST
AF-VK-AKI-ADS---GLA-A-LSYSQLLRPGVTLGL-GASFDA---LKLAEPV-----H
-KLGFSLSFS-S
>Clusi__ .
M-A-P-IAFSDI--QKSSNDLLNKDFFHLSS----AAVDVKSTAPNG----V-AF-TVKG
-K-TAKDNSIAASVDAKY-ADKATG-----LTLT-QGWNNANVLNTKIELSEL--LTPGL
K-GE-----LDTSVVPN--GAK---N--AKLNFFYQQS----AVNARL--FFDL-L--KG
PIA--T--ADLTVAH-D-GFTAGAELGYDIASAKLNKYS--VGVGYAN--PL-YTVGVT-
STSNLSVFTAAYY-HKVSP-L--VEAGAK--ATWD--SVK-SSAVN--VEFATKYKLDAT
TF-VK-AKI-ADS---GLT-A-VSYSQELRPGVRLGL-GASFDA---LKLAEPV-----H
-KLGVSLSFS-A
>DhanCAG87372Dha .
M-A-P-PAFSDI--QKSSNDLLNKDFFHLST----AAVDVKSTAPNG----V-GF-TVKG
-K-TAKDNSIAASIEAKY-ADKPSG-----LTLT-QAWNNANSLDTKIELSEL--LTPGL
K-GE-----LVTSVIPN--GPR---N--AKLNFFYQQN----AVNARL--FFDL-L--KG
PIA--L--ADLSVGH-D-GFTAGAELGYDIASAKVNRYS--LGVGYAK--PL-YTVAAT-
ATNNLSIFSAAYY-HKVSP-L--VEAGAK--ATWD--SVK-SSNVN--VEFATKYKLDST
AF-VK-AKI-ADS---GLT-A-LAYSQELRPGVRLGL-GASFDA---LKLAEPV-----H
-KLGFSLSFS-A
>Cgla_XP_445230_ .
M--IP-VEFGEI--SRNAQGVLNRDFFHGT-----GGVIQVSTSSDD----F-RF-NSRG
-K-F-SDGNFGANLSGRH-AIKGTG-----IAVS-QSLDNKNQFSTKFEYNN----SQ-L
R-SD-----VTTNWVPGTVNIK---S--SRLGFNYFNA----LMNSKM--SVDL-F--NP
TKV--VGSMTMGYG--K-M-VGGSEVTCDIAQNKFTRYALSMGIYAGK-----RNLTFL-
IND-AHVMTLTLY-QKLSP-Q--FEAAAK---TTT--RFNESNKTS--VEVATAYRHNS-
AQ-YK-LKL-NDA---GLA-C-LSYKVPFQKNISLGL-GISMDV---CNP--TV-----K
-KFGWSLNFQ--
>YlipXP_505530Yl .
M-A-P-LAFSDI--AKASNDLLNKDYYHLAR----ASLEIKTKAPNG----V-AF-VAKG
-KSSQKDGSIAGNLEAKY-ADKANG-----VTVT-QGWTTANVLDSKIEIDEA--LAQGL
K-GE-----LATSFVPSS-GAK---N--AKLSLFFKQP----SFQARA--FFDL-L--KG
PTV--T--SDATLGH-D-GFIAGAEVGYDVSDAKVTKYS--AAVGYTA--PV-YSTSIL-
ATNSLSVFSAAYF-HRVNP-A--TEVGAK--ATWD--SKAAAAPVG--LEIGAKHTLDAN
SF-AK-AKI-NNQ---GIA-A-LAYSVGLKPGVRVGV-GASIDT---QRLEQSA-----H
-NLGVSFTFE-G
>1ScerNP_014343S .
M-S-P-PVYSDI--SRNINDLLNKDFYHATP----AAFDVQTTTANG----I-KF-SLKA
-KQPVKDGPLSTNVEAKL-NDKQTG-----LGLT-QGWSNTNNLQTKLEFAN---LTPGL
K-NE-----LITSLTPG--VAK---S--AVLNTTFTQP----FFTARG--AFDLCL--KS
PTF--V--GDLTMAH-E-GIVGGAEFGYDISAGSISRYA--MALSYFA--KD-YSLGAT-
LNN-EQITTVDFF-QNVNA-F--LQVGAK--ATMN--CKLPNSNVN--IEFATRYLPDAS
SQ-VK-AKV-SDS---GIV-T-LAYKQLLRPGVTLGV-GSSFDA---LKLSEPV-----H
-KLGWSLSFD-A
>SmikPORF18654Sm .
M-S-P-PLYSDI--SRNINDLLNKDFYHATP----AAFDVQTTTANG----I-KF-SLKA
-RQPVKDGPLSTNVEAKL-NDKQTG-----LGLT-QGWSNTNNLKTKLEFAN---LTPGL
K-NE-----LITSLTPG--VAK---S--AVLNTTFTQP----FFTARG--AFDLCL--KS
PTF--V--GDLTMAH-E-GVVGGAEFGYDISAGSISRYA--MALSYFA--KD-YSLGAT-
LNN-EQITTVDFF-QNVNA-F--LQVGAK--ATMN--CKLPNSNVN--IEFATRYLPDAS
SQ-VK-AKV-SDS---GIV-T-LAYKQLLRPGVTLGV-GSSFDA---LKLSEPV-----H
-KLGWSLSFD-A
>SkudriavzeviPor .
M-S-P-PVYSDI--SRNINDLLNKDFYHATP----AAFDVQTTTANG----V-KF-SLKA
-KQPVKDGPLSTDVEAKL-NDKQTG-----LGLT-QGWSNTNNLKTKLEFAN---LTPGL
K-NE-----LITSLTPG--VAK---S--AVLNTTFAQP----FFTARG--AFDLCL--KS
PTF--V--GDLTMAH-E-GVVGGAEFGYDISAGSISRYA--MALSYFA--KD-YSLGAT-
LNN-DQITTVDFF-QNVNA-F--LQVGAK--ATMN--CKLPNSNVN--IEFATRYLPDAS
SQ-VK-AKV-SDS---GIV-T-LAYKQLLRPGVTLGV-GSSFDA---LKLSEPV-----H
-KLGWSLSFD-A
>SbayanusProtein .
M-S-P-PVYSDI--SRNINDLLNKDFYHATP----AAFDVQTTTSNG----I-KF-ALKA
-KQPVKDGPLSTDVEAKL-NDKQTG-----LGLT-QGWSNTNNLKTKLELAD---LTPGL
K-NE-----LITSLIPG--VAK---S--AVLNTTFVQP----FFTARG--SFDLCL--KS
PTF--V--GDLTMAH-E-GVVGGAEFGYDISAGSISRYA--MALSYFA--KD-YSLGAT-
LNN-DQITTVDFF-QNVNA-F--LQVGAK--ATMN--RKLPNANVN--IEFATRYLPDAS
SQ-VK-AKV-SDS---GIV-T-LAYKQLLRPGVTLGV-GSSFDA---LKLSEPV-----H
-KLGWSLSFD-A
>SparPORF19133Sp .
M-S-P-PVYSDI--SRNINDLLNKDFYHATP----AAFDVQTTTANG----I-KF-SLKA
-KQPVKDGPLSTNVEAKL-NDKQTG-----LGLT-QGWSNTNNLKTKLEFAN---LTPGL
K-NE-----LITSLTPG--VAK---S--AVLNTTFTQP----FFTARG--AFDLCL--KS
PTF--V--GDLTMAH-E-GIVGGAEFGYDISAGSISRYA--MALSYFA--KD-YSLGAT-
LNN-EQITTVDFF-QNVNA-F--LQVGAK--ATMN--CKLPNSNVN--IEFATRYLPDAS
SQ-VK-AKV-SDS---GIV-T-LAYKQLLRPGVTLGV-GSSFDA---LKLSEPV-----H
-KLGWSLSFD-A
>ScastelliiPor1_ .
M-S-P-PFFNDI--SKDINGLLNKDFYHNTP----AAVVVNTVTNNG----V-KF-TVNA
-RQPVKEGPLQANVESKF-SEKTTG-----LTLT-QGWSNQNRLNTKIDLAD---LAPGL
K-SE-----FVTSFIPN--GAK---T--AQLNLSFVQP----FFAAKG--VFDL-F--KT
PSF--V--GNLTLAH-E-GLVGGAEFGYDITGGTISRYA--LALGYSA--RD-YTLGIS-
INE-AQITSASFY-QSISK-I--LQVGAK--ATLN-P-KK-GSNVN--IEFATKYNPDAT
SQ-VK-AKI-TDA---GLM-T-LSYKQDLKPGITLGV-GTSLDA---LKLNEPV-----H
-KIGWSLSFD-A
>EgosNP_983849Eg .
M-A-P-PFFSDI--AKDINGLLNRDFYHSTP----AALDVKTSAPNG----V-GF-TVKG
-KTSPKDGSVAANVEARV-ADKATG-----LTLT-QGWSSANVLDTKVELAN---LTPGL
R-SE-----LVTSCVPG--TSN---A--AKLNLSFVQP----AFTARG--FFDL-I--KG
PSF--V--GDLTLAH-K-GFVGGAEVGYDIAAATVSRYA--VALGYRT--GL-YSVALG-
VNN-AQITTASFF-QRVNP-A--LEVGAK--AALN-P-AA-GSKVN--IEFATRYALDLT
AQ-VK-AKI-ADS---GLV-A-LSYKQLLRPGVELGV-GASFDA---LKLAEPV-----H
-KLGWSLSFS-A
>MIT_Spar_c440_1 .
M--VL-PFFNDI--SRDINGLLNRDFFHTNP----LSLNISTTTENG----V-NF-TLRA
-KQGVTEGPIQTSVEGRF-NDRKEG-----VSLS-QGWSNQNRLNTRIEFSK---IAPGW
K-GD-----VNASLTPQ--SIK---N--AKFNLSYAKK----SLTARS--SIDV-L--QP
KDF--V--GSVTLGH-R-GFVGGTEIAYDIAGGLLARYA--MSLGYLS--RD-YSFILS-
TNN-RQCATATFF-QNVNR-F--LQVGTK--ATLQ--SKE-NPNMN--VEFVTRYVPDPI
SQ-VK-AKI-ADS---GLA-T-LSYKRDLNKDTSLGV-GMSFNA---LQLTDPV-----H
-KFGWSLSFS-V
>MIT_Smik_c390_1 .
M--VQ-PFFNDI--SRDINGLLNRDFFHASP----LALNVSTTTENG----M-SF-SLKG
-KQTVKEGPIQTSVEGRF-YDKKEG-----VSFS-QSWSNQNRLNTRLEFSK---IAPGW
K-GD-----VNASLTPQ--AIK---N--AKINLSYAQK----SFTTRS--SVDI-L--QP
KDF--V--GSLTVGHGR--FVGGSEVAYDLLGRSLARYA--MSIGYLS--RD-YSFVLS-
TNN-RQCAIASFF-QNIDR-C--LQVGAR--ATLQ--SKT-SSNMN--IEFVTRYAPDPT
SQ-VK-AKI-ADS---GLT-T-LSYKQNLNKSISLGI-GMSFNV---LQLAEPV-----H
-KLGWSLSFS-A
>MIT_Sbay_c482_1 .
M-A-P-PFFHDI--SRDINGLLNRDFFHTSP----LSLNVSTKTQNG----A-NF-ALRG
-KQAVKEGPIQASVEGRF-YDRKEG-----VSLS-QSWSNQNRLNSRIEFSK---IAPGL
K-AD-----VNACMTPQ--AIK---N--AKVNLSFAQE----FFTTRA--SVDL-L--HT
KDF--V--GNVTLAH-D-GFVGGTEIAYDIPGGALARYA--VALGYLA--SD-YSFVLS-
TNN-KQFTSASFF-QNVNR-H--LQVGAK--ATVQ--SKA-TPSMN--IEFVTKYLPDST
SQ-VK-AKI-TDS---GLA-T-LSYKQNLKKDISLGM-GMSFNA---LELADPV-----H
-KFGWSLSFS-A
>CglaXP_448140Cg .
M-A-P-PFFSDI--FKSVNDLLNKDFYHSTP----AAVDLESVAKNG----V-KF-NVKS
-KQLVKEGPLAATVDAKF-TDKATG-----LTLT-QGWSNANNLNTKIELNN---ITPGL
K-TE-----LMTSFVPN--ISK---V--ANLNLSFVQP----FFTARG--AFDL-L--KG
PGF--V--GDMTLAH-ESGVVAGAQFGYDIAAGSLSKYA--IALGYAA--QD-YHLGLN-
INN-DQVTTATFF-QNVSP-Q--LQIGSR--ATLN-PRQT-VSNVN--IEFATKYLPDPN
SQ-VK-AKI-SDA---GIV-A-LSYKQALRPGVTLGV-GTSFDA---LKLSEPV-----H
-KIGWSLSFV-I
>KlacCAG97949Kla .
M-A-P-PFFSDI--SKDINGLLNKEFFHATP----ASVDVKTTAPNG----V-AF-TVKG
-KTSPKDGSIAANVEVKA-SDKSTG-----LTFT-QGWNNANTLDTKIELAE---LTPGL
K-TE-----LITSGVPG--VSK---A--AKLNVNFVQP----LFAARG--FFDL-L--KG
PSF--V--GDLTLAH-E-GFVGGAEVGYDISAGAVSRYA--LALGYNA--SGAYSVGLS-
VNN-AQLITASFF-QKVSP-I--LQVGAK--AALN-P-QA-GSNVN--IEFASKYALDAV
SQ-VK-AKV-ADS---GIV-A-LSYQQILRPGVTLGI-GASFDA---LKLAEPV-----H
-KLGWSLSFA-A
>Mgram_mg_0692__ .
--LLPIPAFGDL--GKAANDLINKDFYHAAQ----GTLDVKLNAPNG----T-KL-NVKG
-KQGF-DGVTSGSVEGKH-VLKPQG-----ITIT-QAWSTASLLDSKVELNDV--VADGV
K-VD-----LQNLWNPSKAGSA---A--QKLNLAFKNP----NVHSRA--FLNYGTA-KG
-NIDAV--VDVTAGS-D-GFLVGGEAGYDVQKAAITRYS--LGLGYQT--PN-YTASIV-
GTQNLSIIAASYY-QRVNT-S--VEFGAK--AGYD-VNA--QKASG--LEIASKYKLDPL
SF-AK-AKI-NDR---GIA-A-LAYSTKLNAGTTLGL-GLSLDT---NKLNEAG-----H
-KIGTSLTFE-G
>SpomNP_594661Sp .
M-A-P-PAYAAI--NKLCNDLLQRD-FPVGA----TLLSVRTTAPNG----V-VF-NVSG
-NQD-AKGVISGKLETSF-NDKANG-----LTIS-QGWTTANVLESKVGLSEQ--FAPGL
H-LN-----VNTTFSPA-TAAK---T--AILNLEHQHP----LIHTHA--SVNA-L--E-
RKF--L--GDFTVGH-E-GFLAGAEFGYDVQKGNVSNYA--ATIGYLA--SP-LSVALQ-
ASNNLSVFRASYY-HRVSS-D--VEAGGN--VTWD-AAST-ANAIT--LELASKYALDKD
TF-VK-GKI-NSA---GVA-T-LSYFQTVRPGVTVGL-GLQLDT---QRLGQPA-----H
-KAGLSLAFS-A
>2ScerNP_012152S .
M-A-L-RFFNDI--SRDVNGLFNRDFFHTNP----LSLNISTTTENG----V-NF-TLKA
-KQGVTEGPIQTSVEGRF-YDRKEG-----VSLS-QSWSNQNRLNTRIEFSK---IAPGW
K-GD-----VNAFLTPQ--SIK---N--AKFNLSYAQK----SFAART--SIDI-L--QP
KDF--V--GSVTLGH-R-GFVGGTDIAYDTAAGLCARYA--MSIGYLA--RE-YSFILS-
TNN-RQCATASFF-QNVNR-Y--LQVGTK--ATLQ--SKT-SSNMN--IEFVTRYVPDSI
SQ-VK-AKI-ADS---GLT-T-LSYKRNLNKDISLGV-GMSFNA---LQLTEPV-----H
-KFGWSLSFS-P
>Pchrysosporium_ .
----------DL--GKSSNDLLGRDFY-FAG----TSLEVKTVTPSN----V-AF-KVSG
-KQDDKTHLVSGELEAKY-TNKAHG-----LVFT-QAWTTTNFLRTQVEAENH--LAQGL
K-FD-----LNTSLAANG-SGK---S--ALITTTYKQP----GLHTRA--FLDL-F--KG
PTF--T--ADTVIGR-D-GFLLGAEASYNVTEGKVTRYA--AAVGFSA--PE-YAVTLQ-
GLNNLNLFSASYY-HRVSP-D--VEAGAK--ATYD--TKG-TTQNV-HLEVGAKAYLDNA
AF-VK-AKI-NNA---GIL-G-LGYTQALRPGV-KASFGLALDT---QRLNEVG---PAH
-KIGAHFVFEG-
>Cneoformansvarn .
-QAVP-PSWRDL--GKSSSDLLLKD-YPIQG----TSLEVKTLTPSN----V-AF-KVAG
-TKDAKTDAISGDIEGKY-VDFKNG-----LTFT-QGWTTTNVLRTQLELENQ--IAKGL
K-FD-----LATTLNPAK-ASK---S--AILTAIYKQP----SLHTRA--TVDL-F--KG
PTF--T--ADTVVGR-D-GFLVGAEASYDVLSGAITRYA--GAVGFSA--PE-YAVTLH-
GLGNLSTFAASYY-HKVSK-D--VEAGAK--AVYD--TK--STAGNVSLEVGAKTYLDNA
AF-VK-AKI-NNA---GVL-S-LGYTQALRPGV-KASAGVSVDT---TRLNEPQ---AAH
-KVGASIVFNA-
>Hebeloma_cylindrosporum_CK991718_BU964292_1_219 .
PQPVP-PSWKDL--GKSSNDLLGKEYY-ING----ASLEVKTQTPSN----V-AF-KVQG
-TRDSKSDAIHGDIEXKW-TDKVHG-----LTLT-QTWTTSNVLRNQVELDNL--MAKGL
K-LD-----LATSLTPDK-GSK---S--AILNAAYKQS----GLHTRA--ALDV-F--KG
PTF--T--AXTVLGR-D-GFLVGAEAAYNVTGGNITRYA--AAVGYNA--PE-YAVTLH-
GLNNFKTFSASYY-HRVSR-D--VEAGAK--AIYD--SKS-THG----------------
------------------------------------------------------------
------------
>Coprinopsis_cinerea_DN591718_DR774924_VDAC_3_275 .
-QPVP-PSWKDL--GKSSNDLLSKD-YPIHG----TSLEVKTQTPSN----V-AF-KVAG
-NKDSKSAVITGDLEAKY-TDKAHG-----LTVT-QAWTTSNVLRNQVELENQ--LAKGL
K-LD-----LTTSLAPEK-GAK---T--AVLGGVFKQS----GLHTRA--VLDL-F--KG
PTF--T--TDAVVGR-D-GFLAGAEASYNVTEGKVTRYA--AALGYNA--PE-YAVTLH-
GLNNLSTFTASYY-HRINR-D--VQAGAK--AVYD--PKA-THGGV-ALEVGSKVYLDAA
AF-VK-AKI-NNS---GVI-A-LGYTQGP-PSW-RQGFLSGLRX---SK-T--Q-----K
XNEP--------
>Antrodia_cinnamomea_DR030596_DR031351_3_290 .
-QPVP-PSWKDL--GKSSNDLLGKD-FPING----TTLEVKTNTPSN----V-SF-KVGG
-TRDTKSTLITGDLEGKY-VDKKHG-----VVFT-QGWTTSNTLRTQLELENQ--IAKGL
K-ID-----LNTALTPDS-GAK---T--ALLTSIYKQP----GLHSRA--FLDL-F--KG
PTF--T--ADTVLGR-D-GFLVGAEASYNVTEGKITRYA--TAVGFSA--PE-YAVTLH-
GLGNMSTFAASYY-HRVNP-D--VEAGAK--AIYD--TKA-TTAGV-SLEVGAKAYLDTA
AF-VK-AKI-NNS---GIL-A-LGYTQSLRPGV-RASFGVALDT---QRLNDVTPSGPAH
-KVGASFTF---
>UmayEAK86065Uma .
-QPVP-PSWKDL--GKAAGDLLSKD-YPIHG----NSLEVKTKTPNG----V-TF-RVLG
-IRDSKSQAINGDLEAKW-EDRKNG-----VTFT-QAWSTANVLRNHIELENH--IAKGL
K-LE-----LVSTLVPEK-QTK---N--ALFASTYKQP----GLHTRQ--HLDL-F--KG
PTF--T--ADAVLGR-D-GFLAGAEASYDVKAGKLSRYN--LGAGFHA--PD-YAVTFH-
GLGNLSTYSASYY-HRVNA-D--TEAGAR--ATYD--SK--SPNSNVNLEVGTKTYLDNA
AF-VK-AKI-NNA---GIL-C-LGYTQALRPGV-KASFGLALDT---FKLSDSA---NAH
-KLGASVTFEA-
>Bfuck_BfCon_019 .
-QSCL--SQLSPISPRRPTICSDKDFYHLTA----AALEVKSNTPNN----V-AF-KVTG
-KS-THDNATSGLLEAKF-TDKPTG-----LTLT-QTWNTLNALDTKIEINDS--IAKGL
K-AE-----ILS-FAPTT-QKK---G--AKVNLHFKQP----NFHGRA--FFDL-L--KG
PTA--T--VDAVIGQ-D-GFLAGATAGYDVQKAAITSYS--AAVGYTA--PT-YSAAIT-
AADNLSVFSASYY-HKVNT-Q--VEAGAK--ATWD--SK--NTNSV-GLEVASKYRLDPL
---SF-AKVKIND---RGVAA-VAYNVVLRPGATLGL-GASFDT---QKL-D-Q---ATH
-KIGTSFTFES-
>Skud_potVDAC2_p .
M--AP-PFFHDI--PRDINGLLNRDFFHTSP----LSLSVSTTTQNG----V-NF-TLKG
-KQVTKDGPIQTSVEGRF-CDRKEG-----VSLS-QGWSNRSKLNTRLEFSK---IAPGW
K-GD-----VNACLTPQ--AIK---N--AKLNLSYAQQ----SFSARS--SMDI-L--QL
KDF--V--GSISLGR-D-GFVGGTEIAYDIPSGSLARYA--MSLGYLA--RD-YSFVLS-
TNN-RQCASASFF-QNINR----YLQVGA--KAT--VQSK-TRIPP--QWRDSIS-----
------------------------------------------------------------
------------
>1OsatCAB82853VD .
MV-GP-GLYPEI--GKKARDLLYRD-YQTDH-----KFTLTTYTSNG----V-AI-TATS
-TKKADL--IFGEIQSQI-KN--N------ITVD-VKANSDSNVVTTVTVDEL---TPGL
K-SI-----LSFAVPDQ----R---S--GKFELQYSHD----YAGVSA--SIGL-T--AS
PVV--N--LSSVFGT-K-ALAVGADVSLDTATGNLTKYN--AGLSFSN--DD-LIASLN-
LNNKGDSLTASYY-HIVNH-S--ATAVGA--ELT--HSFS-SNENS--LTFGTQHTLDPL
TV-VK-ARF-NNS---GKA-S-ALLQHEWRPKSVWTI-SAEVDT---KAID-KS-----S
-KVGIAVALK-P
>2ZmayAAD56653VD .
----P-GLYSEI--GKKARDLLYKD-YHTDQ-----KFTLTTYAANG----A-AI-TAAS
-TRKDEA--IFNEIQSQL-KH--N------VTVD-VKATSESNVITTITVHEL--GTPGL
K-AI-----LCVPFPYQ----K---S--AKAELQYLHH----HAGVAA--SVGL-N--AN
PVV--N--LSGVFGT-K-AIAVGADAAFDTSSGDLTKYN--AGLSYTT--PD-FVAAAT-
LNNKGDNIAASYY-HSVSP-T---TAVGG--ELS--HSFS-TNGNT--ITFGTQHALDPL
TT-VK-ARF-NNY---GMA-S-ALIQHEWRPKSLVTI-STEVDT---KAIE-KS-----S
-KVGLSLVLK-P
>GraiTC32830_TL_ .
M-AGP-APFVDL--GKKAKDLLTKD-YNFDQ-----KFTLSMLSTTG----M-GL-TATG
-LKKDQN--FFGDINTVY-KS--G---N--TTVD-MKVDTYSNVSTKVTVNDV---WPCS
K-AA-----LSFRIPDH----K---S--GKLDVQYLHP----HAAIDS--SIGL-N--PT
PLL--E--LSATIGS-K-ELALGGEIGFDTASASFTEYT--AGINLNK--PD-FSVALL-
LTDKGQALKASYI-HSVNP-F---TCVAA--EMA--HRFS-TYENT--FTIGSSHAVDPF
TV-VK-TRF-FDN---GKV-A-MLCQREWRPKSLVTF-SAEYDS---KAIN-AS-----P
-KMGLALAFK-P
>1aZmayAAD56651V .
MV-GP-GLYTEI--GKKTRDLLYKD-YQTDH-----KFTLTTYTSNG----V-AV-TASS
-TKKADL--ILGEIQSQI-KN--N------MTID-VKANSESNIITTITVDEI--ATPGL
K-TI-----LSFAVPDQ----R---S--GKVELQYLHD----YAGVNA--SIGL-T--AN
PVV--N--LSAAFGT-K-AVALGADISLDTATGNLTKYN--AALRFTH--ED-LVASLN-
LNNKGDSLTGAYY-HKVSE-L-TNTAVGA--ELT--HSFS-TNENT--LTFGGQHALDPL
TV-LK-ARI-NNS---GKA-S-ALIQHEWRPKSLVTI-SAEVDT---KTIE-KS-----S
-KVGIAVALK-P
>1bZmayAAD56652V .
MV-GP-GLYTEI--GKKTRDLLYKD-YQTDH-----KFTLTTYSSNG----V-AV-TATS
-TKKADL--IFSEIHSQI-KN--N------MTVD-VKANSESNIITTVTVNEI--ATPGL
K-TI-----LSFAVPDQ----R---S--GKVELQYLHD----YAGVNA--SVSL-T--AN
PVA--N--LSAGFGT-K-ALAVGAEISFDSATGNFTKYN--AGLMFTH--ED-LIASLN-
MNNKGDNLTGAYY-HKVSE-L-TNTAVGA--ELT--HSFS-TNENT--LTFGGQHTLDPL
TV-LK-ARI-NNS---GKA-S-VLIQHEWRPKSLVTI-SAEVDT---KTIE-KS-----S
-KVGIAVALK-P
>CparDN957993_tB .
--------YSEI--GKKARDLLYKD-YQSDH-----KFTVTTYTSAG----V-AI-TSSG
-VKKGEL--FLADVSTQL-KN--K---N--ITTD-VKVDTNSNLFTTITVDEP---APGL
K-SI-----FSFIVPDQ----R---S--GKVELQYQHE----YAGIST--GIGF-T--AN
PIV--N--FSGVVGN-N-SVALGTDLSFDTATGNFTKCN--AGLSYTH--TD-LIASLT-
LNDKGDTLNASYY-HIVSP-L-TNTAVGA--ELT--HSFS-SNENT--LTIGTQHALDPL
TS-VK-ARV-NNY---GRA-S-ALIQHEWRPKSLFTI-SGEVDT---RAIE-KS-----A
-KIGLALALK-P
>2TaesS59546Taes .
----P-ALYNNI--GKKARDLLNRD-YTTGQ-----KFTFTTTAANG----A-TI-TSSS
-TKKNEA--ILADLQTQV-KI--N------FTVD-VKATSDSSVVTTITVPEL--YTPGL
K-GV-----LSLPFPYQ----K---STPGKAELQYLHP----HLGING--SVGL-N--SN
PLV--N--FSGVIGT-K-AFAFGVDVAFDTASGDFTKYN--AGLSHTN--QD-LTASLN-
LNNKVNTLAASYY-HQVQ--R-T-TAVGA--EIA--HSFS-SNENT--ITIGTQHELDPL
TT-VK-GRY-NNF---GVA-S-ALIQHAWRPKSLITF-STEVDT---KAIE-KS-----P
-KFGLALSLK-P
>1TaesP46274Taes .
M-GGP-GLYSGI--GKKAKDLLYRD-YQTDH-----KFTLTTYTANG----P-AI-TATS
-TKKADL--TVGEIQSQI-KN--N------ITVD-VKANSASNVITTITADDL--AAPGL
K-TI-----LSFAVPDQ----K---S--GKVELQYLHD----YAGINA--SIGL-T--AN
PVV--N--LSGAFGT-S-ALAVGADVSLDTATKNFAKYN--AALSYTN--QD-LIASLN-
LNNKGDSLTASYY-HIVE--K-SGTAVGA--ELT--HSFS-SNENS--LTFGTQHTLDPL
TL-VK-ARI-NNS---GKA-S-ALIQHEFMPKSLCTI-SAEVDT---KAIE-KS-----S
-KVGIAIALK-P
>HvulTC146872_TL .
M-GGP-GLYSGI--GKKAKDLLYRD-YQTDH-----KFTLTTYTANG----A-AI-TATS
-TKKADL--ILGEIQSQI-KN--K---N--ITVD-VKANSASNVITTITADDL--AAPGL
K-TI-----LSFAVPDQ----K---S--GKVELQYLHD----YAGINA--SIGL-T--AN
PVV--N--LSAAFGT-S-ALAVGGDVSLDTSTKNFTKYN--AAFSYTN--QD-LIASLN-
LNNKGDSLTASYY-HFVE--K-SSTAVGA--ELT--HSFS-SNENS--LTFGTQHTLDPL
TL-VK-ARI-NNS---GKA-S-ALIQHEFRPKSLCTI-SAEVDT---KAIE-KS-----S
-KVGIAIALK-P
>PglaAAP46186VDA .
M-KGP-GLFSDI--GKKAKDLLTRD-YTYDQ-----KLTVSTVSSSG----V-GL-TSTA
-VKKGGL--YTLDVSSVY-KY--N------TVVD-IKVDTESNISTTLTVLD---ALPST
KLVT------SVKLPDY----N---S--GKVELHYFHE----NASLAT--VVGT-K--PS
PVV--E--LSGTVGA-Q-GVTFGAEAGYDTASGKFTKYT--AAIGLTK--PD-YHAAFI-
LADKGDTIKVSGVYHLDE--KQKASAVA---ELT--RRLS-TNVNT--LTVGGLYKIDPQ
TA-VK-ARL-NNT---GTL-A-ALLQHELKPKSLLTI-SGEFDT---KALD-RA-----P
-KFGLALALK-P
>AoffCV289442_tB .
M-G-P-GLYIDI--GKKARDLLYKD-YQTHQ-----KFTLTTVTANG----V-AI-TASS
-TRKNEM--IFGEIQSQL-KN--K---N--VTVD-VKANSDSNLLTTVTIDEL--ATPGL
K-SI-----ISFVVPDQ----K---S--GKVELQYFHE----YAGVNA--SIGL-T--AN
PVV--N--LAGVFGS-G-ALAVGADVSFDTATGNFTKYN--AGLSLIN--SD-LVAALN-
LNNKGDSLSASYY-HVVSP-L-TSTAVGA--EMT--HSFS-SNENT--LTFGTQHALDPL
TT-VK-ARF-DNY---GRA-S-ALLQHQWRPKSFVTI-SGEVDT---KAIE-KS-----S
-QVGLSLVLK-P
>3TaesS59547Taes .
M-A-P-GLYTDI--GKKTRDLLYRD-YCTHQ-----KFTLTTCTPEG----V-AI-TAAG
-TRKNES--IFGELQTQL-KN--N------LTVD-IKANSESDLLTTFTVDEF--ATPGL
K-SI-----LSLVVPDQ----R---S--GKLELQYLHE----FAGINA--SVGL-N--PN
PMV--N--LSGVFGS-K-ELSVGVDVSFDTATSNFTKYN--AALSLTY--PD-LIASLH-
LNNHGDTLTASYY-HLVKY-T-SSTAVGA--ELS--HNFP-RNEST--LIFGSQHSLDPH
TS-VK-ARF-NNY---GMA-S-ALVQHEWRAKSLVTI-SGEVDT---KAIE-KS-----T
-KVGLSLVLK-P
>3OsatCAC80851VD .
M-A-P-GLYTDI--GKKTRDLLYRD-YGTHH-----KFTLTTCTPEG----V-TI-TAAG
-TRKNES--VFGELQTQL-KN--K------LTVD-VKANSESDLLTTVTVDEF--GTPGL
K-SI-----LSLVVPDQ----R---S--GKLELQYLHE----YAGINA--SVGL-N--SN
PMV--N--LSGVFGS-K-ELSVGVDVAFDTATSNFTKYN--AALSLTN--SD-LIASLH-
LNNHGDTLIASYY-HLVKH-H-SNTAVGA--ELS--HSFS-RNEST--LIFGSQHSLDPH
TT-VK-ARF-NNY---GMA-S-ALVQHEWRPKSLITI-SGEVDT---KAIE-KS-----T
-KVGLSLVLK-H
>AthaAAM62480Ath .
-VKGP-GLYTEI--GKKARDLLYRD-YQGDQ-----KFSVTTYSSTG----V-AI-TTTG
-TNKGSL--FLGDVATQV-KN--N------FTAD-VKVSTDSSLLTTLTFDEP---APGL
K-VI-----VQAKLPDH----K---S--GKAEVQYFHD----YAGIST--SVGF-T--AT
PIV--N--FSGVVGT-N-GLSLGTDVAYNTESGNFKHFN--AGFNFTK--DD-LTASLI-
LNDKGEKLNASYY-QIVSP-S--TV-VGA--EIS--HNFT-TKENA--ITVGTQHALDPL
TT-VK-ARV-NNA---GVA-N-ALIQHEWRPKSFFTV-SGEVDS---KAID-KS-----A
-KVGIALALK-P
>1SoleT09116Sole .
-VKGP-GLYSDI--GKRARDLLYRD-YQSDH-----KFTLTTYTANG----V-AI-TSTG
-TKKGEL--FLADVSTKL-TN--N------ITTD-VKVDTNSNLFTTITVDEP---APGL
K-AI-----FSFRVPDQ----R---S--GKVELQYLHE----YAGIST--SLGL-T--AN
PIV--N--FSGVFGN-S-TLALGTDLSFDTASGNFTKCN--AGLSFTN--DD-LIASVN-
VNDKLDILNASYY-HIVSP-L-TNTAVGA--ELS--HSFS-SNENT--LNIGTQHALDPL
TS-VK-ARV-NNY---GKA-S-ALIQHEWRPKSIVTI-SGEVDT---SAIE-KS-----A
-KLGLALVLK-P
>AthaNP_186777At .
-VKGP-GLYTEI--GKKARDLLYKD-HNSDQ-----KFSITTFSPAG----V-AI-TSTG
-TKKGDL--LLGDVAFQS-RR--N------ITTD-LKVCTDSTFLITATVDE---AAPGL
R-SI-----FSFKVPDQ----N---S--GKVELQYLHE----YAGIST--SMGL-T--QN
PTV--N--FSGVIGS-N-VLAVGTDVSFDTKSGNFTKIN--AGLSFTK--ED-LIASLT-
VNDKGDLLNASYY-HIVNP-L-FNTAVGA--EVS--HKLS-SKDST--ITVGTQHSLDPL
TS-VK-ARV-NSA---GIA-S-ALIQHEWKPKSFFTI-SGEVDT---KSID-KS-----A
-KVGLALALK-P
>ParmAAD38145Par .
-VKGP-GLYLDI--GKKARDLLYKD-YQSDH-----KFTVTTYTSTG----V-AI-SSTG
-IRKGDL--YLGDVSTQL-KN--N------ITTD-VKVDTDSNLRTTITIDEP---APGL
K-AI-----FSFIVPDQ----R---S--GKVELQYQHE----YAGIST--SIGL-T--AN
PIV--N--FSGVVGN-N-LLSLGTDLSFDTASGNFTKCN--AGLNFTH--TD-LIASLI-
LNDKADTVTASYY-HTVSP-L-TNTAVGA--ELS--HSFS-SNENS--LTIGTQHALDPL
TT-VK-GRV-NNY---GRA-S-ALIQHEWRPKSFFTI-SGEVDT---RAIE-KS-----A
-KIGLALALK-P
>1_3LcorAAQ87021 .
-VKGP-GLYSDI--GKKARDLLFKD-YQNDH-----KFTITTYTSAG----V-EI-TSTG
-VKKGEI--YLADVSTKL-KN--N------ITTD-VKVDTNSNLHTTITVDEP---APGL
K-TI-----FSFIFPDQ----K---S--GKVELQYQHE----YAGIST--SIGL-T--AS
PIV--N--FSGIIGN-N-LVAVGTDLSFDTASGNFTKYN--AGLNVTH--AD-LIASLT-
LNDKGDSLNASYY-HVVSP-L-TNTAVGA--ELS--HSFS-SNENI--LTIGTQHALDPI
TL-LK-ARV-NNY---GRA-S-ALIQHEWNPRTRVSL-VGEVDT---GAIE-KS-----A
-KVGLALALK-P
>1StubS46959Stub .
-VKGP-GLYSDI--GKKARDLLYRD-YVSDH-----KFTVTTYSTTG----V-AI-TASG
-LKKGEL--FLADVSTQL-KN--N------ITTD-VKVDANSNVYTTITVDEP---APGL
K-TI-----FSFVVPDQ----K---S--GKVELQYLHE----YAGINT--SIGL-T--AS
PLV--N--FSGVAGN-N-TVALGTDLSFDTATGNFTKCN--AGLSFSS--SD-LIASLA-
LNDKGDTVSASYY-HTVKP-V-TNTAVGA--ELT--HSFS-SNENT--LTIGTQHLLDPL
TT-VK-ARV-NSY---GKA-S-ALIQHEWRPKSLFTI-SGEVDT---RAIE-KS-----A
-KIGLAVALK-P
>GmaxTC214669_TL .
-VKGP-GLYSDI--GKRARDLLFKD-YQNDH-----KFTITTYTSTG----V-EI-TSTG
-VRKGEI--YLADVSTKV-KN--K---N--ITTD-VKVDTNSNLRTTITVDEP---APGL
K-TI-----FSFNFPDQ----K---S--GKVELQYQHE----YAGINT--SIGL-T--AN
PVV--N--FSGVVGN-N-LVAVGTDLSFDTASGNFTKYN--AGLNITH--AD-LIASLT-
LNDKGDNLTASYY-HIVNP-L-TNTAVGA--ELS--HSFS-GNENI--LTFGTQHALDPL
TL-LK-SRV-NNY---GRA-S-ALIQHDWTPRTRFSL-VGEVDT---GAIE-KS-----A
-KVGLAVALK-P
>ShabDN172144tBL .
---GP-GLYTEI--GKKARDLLYKD-YQSDH-----KFSITTYSPTG----V-VI-TSSG
-SKKGDL--FLADVNTQL-KN--K---N--VTTD-IKVDTNSNLFTTITVDE---AAPGL
K-TI-----LSFRVPDQ----R---S--GKLEVQYLHD----YAGICT--SVGL-T--AN
PIV--N--FSGVVGT-N-IVALGTDVSFDTKTGDFTKCN--AGLSFTN--AD-LVASLN-
LNNKGDNLTASYY-HTVSP-L-TSTAVGA--EVN--HSFS-TNENI--ITVGTQHRLDPL
TS-VK-ARI-NNF---GKA-S-ALIQHEWRPKSLFTI-SGEVDT---KSVD---------
------------
>CretCF828801_1_ .
-I-GP-GLYSEI--GKKARDLLYKD-YQSDH-----KFTVTTYTSAG----V-AI-TSSG
-VKKGEL--FLADVSTQL-KN--K---N--ITTD-VKVDTNSNLFTTITVDEP---APGL
K-SI-----FSFIVPDQ----R---S--GKVELQYQHE----YAGIST--GIGF-T--AN
PIV--N--FSGVVGN-N-SVALGTDLSFDTATGNFTKCN--AGLSYTH--TD-LIASLT-
LNDKGDTLNASYY-HIVSP-L-TNTAVGA--ELT--HSFS-SNENT--LTIGTQHALDPL
TS-VK-ARV-NNY---GRA-S-ALIQHEWRPQSLFTI-SGEVDT---RAIE---------
------------
>2OsatCAC80850VD .
-PAGP-GLYSDI--GKKARDLLYRD-YHTDQ-----KFTLTTYAANG----A-AI-TVAG
-TKKNES--IFSEIQSQV-KN--N------VSVD-VKATSDSKLITTFTVHDL--GTPGL
K-GI-----LSIPFPYQ----K---S--AKAEVQYLHP----HAGLNA--IVGL-N--AN
PLV--S--FSGVFGT-G-AFAVGTDVAFDTATGDFTKYN--AGLSHTT--PD-LTAALL-
LNNKGDSLAASYY-HKVSK-T---SAVGA--ELA--HSFS-SNENT--LTFGTQHALDEL
TT-VK-ARF-NNF---GMA-S-ALIQHEFRPKSLVTI-STEVDT---KAID-KS-----S
-KVGLSLVLK-P
>HvulTC147016_TL .
-AAGP-GLYADI--GKKARDLLNRD-YTTGQ-----KFTFTTTAANG----A-TI-TSSS
-TKKNEA--ILSDLQTQV-KI--K---N--FTVD-VKATSDSSVVTTITIPEL--CKPGL
K-GV-----LSLPFPYQ----K---STPGKAELQYLHP----HLGING--SVGL-N--PN
PLV--N--ISGVIGT-K-ALAFGLDVAFDTASGDFTKYN--AGMSHTN--QD-LTASLM-
LNNKGNTLAASYY-HQVQL-T---TAVGA--EIA--HSFS-SNENT--ITVGTQHELDPL
TT-LK-GRY-NNF---GIA-S-ALIQHAWRPKSVITF-STEVDT---KAVE-KS-----P
-KFGLALSLK-P
>AthaNP_200557At .
-GSSP-APFADI--GKKAKDLLNKD-YIFDH-----KFTLTMLSATG----T-EF-VATG
-LKKDDF--FFGDISTLY-KG--N------TIVD-LKIDSHSSVSTKVTLKNL---LPSA
K-AV-----ISFKIPDH----K---S--GKLDVQYVHP----HATLNS--SIGL-N--PT
PLL--D--LSATIGS-Q-NVCLGGEVSFDTASSSLTKYN--AGIGFNN--QG-VSAALI-
LEDKGESLRATYV-HTVNP-T--TS-FGA--ELI--RRFS-NYNNS--FTVGSSHSVDQF
TV-VK-TRF-SNS---GKA-G-MVVQREWRPKSHITF-SAEYDS---KAVT-SS-----P
-KLGLALALK-P
>Hvul_TC136480__ .
-SKGP-VPFPIF--GKKARDILYKD-YNFDQ-----KFSWSTTSEFG----L-SV-TAAG
-VKFDEL--FIGDIRVQH-KS--G---R--NTVD-VTIDCDSKVSTAVTFDEV---VPGL
K-TS-----FGFKVPDQ----K---S--GKLDLQYLHD----RFALNS--TIGL-T--SA
PVI--E--LATTIGT-N-ELAVGGEVGFDSTSASVTKYN--SGISYTK--DD-FSAALL-
LADKGETLKASYI-HLFSP-T---SAVAA--EVM--HRLK-TKENY--FTIGSSHALDPS
TT-VK-TRF-SNS---GKA-G-LLCQHEWRPKSYVTL-SAEYDP---KVVS-SP-----A
-RFGVAVALS-P
>Acep_TC71__ .
-GSGP-APFSEI--GKKARDLLTRD-YNFDH-----KFSLSTVSKDG----L-GI-TATG
-VKVDGL--FFGDIGTQF-KN--G---K--TAVD-VKVNTNSNVSTTITLNEV---VDGG
K-AI-----LSFKLPDH----K---S--GKLDLHYANG----YAAVSS--STGL-T--PA
PLL--E--FSAATGT-K-DITLGAEIAFDSASASFSKYN--AGVMLTK--PD-FSASLI-
LADKGETLKASYI-HLVNP-A-SENAVAA--E-M-VHRFN-TFENS--FTIGSSHKIDTA
TM-MK-TRF-SSN---GKF-G-VDVSMNGRPKSLATV-SAEYDC---KAVG-AP-----T
-KVGVALALK-W
>Lesc_TC157031__ .
-EQSP-APFSEI--GRRARDLLTKD-YSYDQ-----KFTFSIPSSSG----M-GI-TATG
-VKKDQI--FIGDISTQY-KL--G---S--TVVD-IKVDTYSNVSTKVTLVDV---FRST
K-LS-----LGFNIPDH----K---S--GKLDVQYLHQ----HAAINS--SIGL-N--PS
PLL--E--LSVAIGN-K-DLALGGEIGFNTASSSFTKCN--AGLSFNK--PD-FSAALM-
LTDRGQAVKASYV-HLVDP-T-NGTEVGA--EMI--HRLS-TYENS--FSIGSAHKVDSL
TS-LK-TRF-SDN---GKV-A-MLYQREWRPKSLVTF-SAEYDT---KAKS-SV-----P
-KLGLALALK-P
>AcomCO732114tBL .
--MGP-GLYSEI--GKKARDLLYKD-YHTDQ-----KFTITTYTSTG----V-AI-TASG
-TKKNEL--IFGEIHSQL-KN--K---N--VTVD-VKANSDSNLLTTVTIDEL--ATPGL
K-TI-----FSFVVPDQ----R---S--GKVELQYLHD----YAGVNA--SIGL-T--AN
PVV--N--LAGVVGT-K-ALSVGADVSFDTATGNFTKYN--AGLSVTN--AD-LVAALT-
LSNKGDSLGASYY-HLVSP-L---SAVGA--ELT--HSFA-SSENT--LTFGTQHQLDPL
TT-VK-ARF-NNY---GKA-S-ALIQHEWRPKSFLTI-STEVDT---KAIE-RA---P-R
-SAYL-------
>SoffTC51786_TL_ .
-----------------AKDLLYKD-YNFDQ-----KFSLSTSSSSG----L-NL-TATG
-VKINED--FIGDIRTQH-KS--G---R--TTVD-VIIDSDSKVSTTVTVDE---ALTGL
K-TS-----FAFKVPDH----K---S--GKLDLQYAHN----RFSLNS--TIGL-T--ST
PLV--E--LAATVGT-S-ELTIGAEVGFDSTSATVTKYN--SGIGYNK--SD-FSASLL-
LADKGETLKASYI-HLFNP-T-NGATVAA--EVT--HKFK-TKENY--FTIGSSHALDPS
TL-LK-TRF-SNS---GKV-G-LLCQHEWRPKSLVTL-SAEYDP---KVV--SA---P-S
-RIGVAISLK-P
>1_1LcorAAQ87019 .
-AKGP-GLYTDI--GKKARDLLFKD-YHSDQ-----KFTITTFSPTG----V-AI-TSSG
-TKKGEL--FVADVNTQL-KN--N------ITTD-IKVDTDSNLFTTIAVNDP---APGL
K-AI-----FSFKVPDQ----R---S--GKVELQYLHD----YAGISS--SIGL-T--AN
PIV--N--FSGVIGT-N-VLALGADLTFDTKIGELTKSN--AGLSFTK--DD-LIAALT-
LNDKGDALNASYY-HVVSP-L-TNTAVGA--EVT--HRFS-TNENT--LTLGTQHALDPL
TT-LK-ARV-NNF---GKA-S-ALIQHEWRPKSFFTI-SGEVDT---KAIE-KS-----A
-KVGLALALK-P
>1_2LcorAAQ87020 .
-AKGP-GLYTDI--GKRARDLLFKD-YHSDQ-----KFTITTYSPTG----V-AI-TSSG
-IKKGEL--FVADVNTQL-KN--N------ITTD-LKVDTDSNLFTTVTVDEP---APGL
K-AI-----FSFRVPDQ----R---S--GKVELQYLHD----YAGIST--SVGL-T--PN
PIV--N--FSGVVGT-N-ALAVGTDLSFDTKIGELTKFN--AGLNFTK--AD-LIASLT-
VNDKGDALNASYY-HIVNP-L-TNTAFGA--EVT--HRFS-TNENT--LTLGTQHALDPL
TS-VK-ARV-NNL---GKA-N-ALIQHEWRAKSFFTI-SGEVDT---KAIE-KS-----A
-KIGLGLALK-P
>GmaxTC204556_TL .
-AKGP-GLYSDI--GKKARDLLFKD-YHSDQ-----KFTITTYSPTG----V-AI-TASG
-TRKSEL--FLADVNTQL-KN--K---N--ITTD-IKVDTDSNLFTTITVNEP---APGL
K-AI-----FSFKVPDQ----R---S--GKVEVQYLHD----YAGIST--SVGL-T--AN
PIV--N--FSGVIGT-N-VLALGADLSFDTKIGELTKSN--AGLSFTK--DD-LIASLT-
LNDKGDALNAAYY-HVVNP-L-TNTAVGA--EVT--HRFS-TNENT--LTLGTQHQLDPL
TT-LK-ARV-NNF---GRT-S-ALIQHEWRPKSFFTI-SGEVDT---KAIE-KS-----A
-KVGLGLVLK-P
>MtruTC100732_TL .
-SKGP-GLYSDI--GKKARDLLYKD-YNTDQ-----KFTLTTYSPTG----I-AL-TASS
-TKKGEL--FLADINTQL-KH--K---N--VTTD-IKVDTDSNLFTTITVTEP---APGL
K-TI-----LSFRIPEP--ELK---S--GKAEVQYLHD----YAGISA--SIGL-T--AN
PVA--N--FSGVIGN-N-VVALGGDLSYDTKTGVFTRLN--AGLNFTK--DD-LIASLT-
LNEKANALNASYY-HVVNP-V-TKTAVGA--EVS--HRFS-TKENT--LTLGTQHAIDSL
TT-AK-LRF-NNF---GLA-S-GLIQHEWRPKSFFTI-SGEVDT---KAIE-KS-----A
-RIGIALALK--
>VvinTC39452_TL_ .
-GKGP-GLYTEI--GKKARDLLYKD-YQSDH-----KLTITSCSPTG----V-AI-TSSG
-TKKGDI--FVADVNTQL-KN--K---N--ITTD-VKIDTSSNLFVTVTVDEP---APGL
K-SI-----FNFKVPDQ----R---S--GKVELQYLHD----YAGIST--SIGL-T--AN
PIV--N--FSGTIGT-N-VVALGTDLSFDTKSGNFTKCN--AGVSFCN--AD-LIASLT-
VNDKGDAVNASYF-HSVNL-L-TNTAVGA--EVT--HSFS-TNQNT--LTLGAQHKLDPL
TT-VK-ARV-NNF---GKA-S-ALIQHEWRPRSLFTI-SGEVDT---KAVD-KT-----A
-KVGLALALK-P
>HannTC12969_TL_ .
-AKGP-GLYTDI--GKKARDLLYRD-YQGDH-----KFTITTYSPTG----V-AI-TSSG
-TKKGDL--FLADVNTQL-KR--N---N--VTAD-VKVDTGSNLSTTIVVDEP---APGL
K-AI-----FSFKVPDQ----R---S--GKLELQYLHD----YAGIAT--SIGL-T--AN
PIV--N--FSGVVGT-N-LAAIGTDVSFDTKTGNFTKCN--AGISFSN--AD-LIAALT-
LNDKGETLNASYY-HIVKP-L-TNTSVGA--EVR--HNFS-TNENT--ITVGTQHALDPL
TT-VK-ARI-DNL---GKA-N-ALIQHEWRPKSLFTI-SGEVDT---KAVD-KS-----A
-KFGLALALK-P
>StubP42055Stube .
-GKGP-GLYTEI--GKKARDLLYKD-YQSDH-----KFSITTYSPTG----V-VI-TSSG
-SKKGDL--FLADVNTQL-KN--N------VTTD-IKVDTNSNLFTTITVDE---AAPGL
K-TI-----LSFRVPDQ----R---S--GKLEVQYLHD----YAGICT--SVGL-T--AN
PIV--N--FSGVVGT-N-IIALGTDVSFDTKTGDFTKCN--AGLSFTN--AD-LVASLN-
LNNKGDNLTASYY-HTVSP-L-TSTAVGA--EVN--HSFS-TNENI--ITVGTQHRLDPL
TS-VK-ARI-NNF---GKA-S-ALLQHEWRPKSLFTV-SGEVDT---KSVD-KG-----A
-KFGLALALK-P
>BrapAAS21632Bra .
-GKGP-GLYTEI--GKKARDLLYKD-YQGDQ-----KLSITAYSSTG----V-AI-TTSG
-TNKGDL--FLGDVVTQI-KN--N------FTAD-IKVASDSSILTTFTYDE---ATPGL
K-AI-----VSAKVPDQ----K---S--AKVELQYMHP----HAGICT--SVGL-T--AN
PVV--N--FSGVIGT-S-VLALGTDVSFDTESGNFKHFN--TGVSFTK--DD-LIASLT-
LNDKGEKLNASYY-HIVNP-L-KNTVVGA--EVS--HNLK-SQVNS--ITVGTQHALDPL
TT-VK-ARV-NNA---GIA-N-ALIQHEWRPKSFITI-SGEVDS---KAIE-KS-----A
-KVGFALALK-P
>VvinTC41569_TL_ .
-GNGP-APFSDI--GKKTRDLLNKD-YNFDH-----KFTLLMQSPGG----M-GV-TATG
-WKKDQI--FFGDVSTLY-KS--G---N--TTVD-LKLDTHSNVSTKVTAHDI---LPCT
K-VA-----CSFKIPDH----K---S--GKLDVQYLHP----HAAIDS--SIGL-N--PT
PLL--E--LSAAIGS-K-DLSLGGEVGLNTASASFTKYN--AGIGITK--PD-FSVAVL-
LTDKGETLKASYI-HSVNP-P-GGTTVAA--ELT--HKFN-TYENS--FTIGSAHVVDPY
TM-MK-TRL-SNN---GKF-V-MLCQREWRPKSLITV-SGEYDP---KANNG-A-----T
-KLGLALALK-P
>McryT12558Mcrys .
-AKGP-GLYTDI--GKKARDLLYRD-YQTDQ-----KFSITTYSPTG----V-AI-TSSG
-TKKGDL--FLADVNTQL-KN--N------VTTD-IKVDTNSNLLTTITVDE---AAPGL
K-TI-----LSFRVPDQ----R---S--GKLELQYLHD----YAGICT--SVGL-T--AN
PIV--N--FSGVLGT-N-LLAFGTDVSFDSKTGNFTKCN--AGLSFAN--AD-LIASLT-
LNDKGDTLNASYY-HTISP-L-TSSAVGA--EVA--HSFS-TNQNT--ITLGAQHAIDPL
TN-LK-GRV-NNF---GKA-T-ALIQHEWRPKSLVTF-SAEVDT---KAIE-KS-----A
-KVGLALALK-P
>3_1LcorAAQ87023 .
-ANGP-ALYPEI--GKRARDLLYKD-YNFDQ-----KFNLSIPSSTG----L-GL-IATG
-LKKDQI--FIGDINTLY-KS--N------LTVD-VKVDTYSNVSTKVTLNDI---FRCK
K-VA-----LSFNIPDH----K---S--GKLDVQYLHP----HAAIDS--SIGL-N--PS
PQL--E--LSTAIGS-K-DLCMGAEVGFNTTSASFTKYN--AGITFNR--PD-FSAALM-
LVDKGKSLKASYI-HHVDR-P-DGFTVAA--EIN--HRFS-SFENR--FTIGSSQLIDPN
TV-LK-TRF-SDD---GKA-A-FLCQRAWRPKSLITL-SAEYDS---TKIFGSS-----T
-KLGLALALQ-P
>GmaxTC217508_TL .
-ANGP-APFSEI--GKRAKDLLYKD-YNFDH-----KFSLSIPNSTG----L-GL-IATG
-LKKDKL--FVGDISTLY-KS--G---N--TTVD-VKVDTYSNIYTKVTVNDI---LHGT
K-AA-----LSFNIPDH----K---S--GKLDVQYLHP----HAAVDS--SIGL-N--PS
PLL--E--LSAAIGS-K-DLCLGAEVGFNTTSASFTKYN--AGVAFNK--PD-FSVALM-
LADKGQTLKASYI-HYVDR-P-DGFTVAA--EIS--HRFS-SLENR--FTIGSSQSIDPK
TV-LK-TRF-SDD---GKA-A-FQCQRAWRPNSLITL-SAEYDS---TKIFGSS-----T
-KFGLALALK-P
>PinuTC74370__ .
-GKGP-GLFSDI--GKKAKDLLTKD-YNYDQ-----KFTVTTFSETG----L-AF-TSTG
-VKKGEL--FSGDLNTQY-KY--Q---N--AIVD-VKIDTNSNILTTITLDQP---IPHA
K-TI-----FSFKIPDQ----K---S--GKVDLQYFHD----HVGLSS--SIGL-T--PT
PIV--E--VSGALGY-D-EISVGGEMAFDTASGTFLKYN--AGIGLSK--PE-YTAAVI-
LADKGDTVKASYT-HIVNP-I-SKTAVAA--EFT--HKFS-TNENT--YTVGSSHAIDQL
TT-MK-SRL-DNR---GKL-G-ALIQHEWRPKSLVTI-SGEFDT---KALD-KS-----A
-KIGLSLALK-P
>VvinTC45741_TL_ .
-SKGP-GLFADI--GKKAKDLLTRD-YISDQ-----KFTVSTYSDTG----V-AI-TSTA
-VKKGGL--STGDVAVQY-KY--K---N--SVID-VKADTGSNINTTLTFTEI---IPST
K-TI-----ASFKFPDY----N---S--GKLEVQYFHD----HATLTT--SVAL-N--QS
PAV--D--LSVTIGT-P-SIAFGAEAGYDTTSGCFTKYT--AGISVAK--PD-SCASII-
LGDKGDTIRASYV-HHLDS-L-KKSAAVG--EIS--RRFS-TNDNT--FTVGGSYAIDPL
TN-VK-AKL-NNH---GNL-G-ALLQHEIIPKSILTL-SGEFDT---KALD-KT-----P
-RFGLALALK-P
>GmaxTC226511_TL .
-SKGP-GLFTDI--GKKSKDLLTKD-YNSDQ-----KLTISSYSISG----V-AL-TSTS
-VKKGGL--STGDVAALY-KY--K---N--TIID-VKLDTASTISTTLTFNDV---LPST
K-TI-----ASFKLPDY----N---S--GKLEVQYFHD----HATLTT--AVAL-K--QS
PVI--D--VSATVGT-P-TIALGAEAGYDTSSGGFTKYT--AGISVTR--PD-SSASVI-
LGDKGDSIKASYL-HHLDL-L-KKSAAVA--EIT--RKFS-TNENI--FTVGGSFAVDPL
TQ-VK-ARL-NNH---GKL-G-ALLQHEIIPKSVFTV-SGEIDT---KALD-KK-----P
-RFGLAIALK-P
>MtruTC101975_TL .
-SKGP-GLYSDI--GKKAKDLLTKD-YNSDQ-----KLTVSSYSTTG----V-AL-TSTA
-LKKGGL--STGDVAGQY-KY--K---N--TLID-VKIETASIINTTLTFTDL---FPST
K-TI-----ASIKLPDY----S---S--GKLEVQYFHD----HATLTS--VATL-K--QS
PIF--D--VSATVGS-P-TLAFGAEAGYDTKSGSFTKYN--TGISFTK--LD-SSASVI-
IGDKGDSIKVSYL-HHLDQ-I-KKSAAVV--DIT--RRFS-TNQNT--ITVGGSFAVDPL
TQ-IK-ARF-NNQ---GKV-G-GLLQHELFPKSVLTI-SGEVDT---KALE-KK-----P
-KFGLAIALK-P
>GraiTC30003_TL_ .
-SKGP-GLFVDI--GKRAKDLLTKD-YTSDQ-----KFTVSTYTGAG----V-AI-TSTS
-LKKGGL--STGDVAALY-KY--K---N--TQFD-VKVDTDSNISTTMTFTDI---LPST
K-TI-----ASFKVPDY----N---A--GKLEVQYFHH----HATFTT--TIALYK---T
PVV--D--ATATIGT-P-SIAFGAEAGYDPTKGNFTKYT--AGISVTK--PD-SCASII-
LGDKGDSIKASYV-HYLDN-L-KKSAAVG--EIS--RKFS-TNENT--FTVGGAYAVDHL
TL-IK-AKL-NNH---GRL-G-ALLQHEVIPKSLLTV-SGELDT---KSLD-KS-----P
-RLGLAFALK-P
>AthaNP201551Ath .
-SKGP-GLFTDI--GKKAKDLLTRD-YNSDQ-----KFSISTYSASG----V-AL-TSTA
-LKKGGV--HAADVATQY-KY--N------ALFD-VKIDTDSSVLTTVTLTEI---LPST
K-AI-----ASFKVPDY----N---S--AKLEVQYFHD----HATVTA--AAAL-K--QN
PLI--D--ITATLGS-P-VISFGAEAGYDTTSKTFTKYN--AGISVTK--PD-ACLSII-
LGDKGDSLKASYL-HHFDE-F-KRTAAVG--EVY--RKFS-TNENT--ITVGGLYAIDHS
TA-VK-AKL-NNH---GTL-G-ALLQHEVLPRSLVTV-SSEIDT---KALE-KH-----P
-RFGLSLALK-P
>MtruTC95285_TL_ .
-ANGP-APFSEI--GKRARDLLYKD-YNFDH-----KFSLSIPSSTG----L-GL-TATG
-LKRDKF--FVGDLNTLY-KS--G---N--VTVD-VKVNTDSNVSTKVTLNDV-SLSHSK
K-VA-----LSFNIPDH----K---S--GKLDVQYLHP----HAAIDS--SIGL-N--PA
PKL--E--LSAAIGS-K-DISMGAEVGFDTTSASFSTYN--AGIAFNK--PD-FSATLM-
LADKGQSLKASYI-HYVDR-P-DGLTVAA--ELA--HKLS-SSENR--FTFGTSQSIDPK
TV-LK-TRF-SDD---GKA-A-FQCQRAWRPNSLITL-SAEYDS---KKIIGSP-----A
-KFGLALSLK-P
>SbicTC94332_TL_ .
-SKGP-VPFVNI--GKRAKDLLYKD-YNFDQ-----KFSLSTSSSSG----L-NL-TATG
-VKINED--FIGVIRTQH-KS--G---R--TTVD-VIIDSDSKVSTTVTVDE---ALTGL
K-TS-----FAFKVPDH----K---S--GKLDLQYAHN----RFSLNS--TIGL-T--ST
PLV--E--LAATVGT-S-ELTIGAEVGFDSTSAAVTKYN--SGIGYNK--SD-FSASLL-
LADKGETLKASYI-HLFNP-T-NGATVAA--EVT--HKFK-TKENY--FTVGSSHALDPS
TL-LK-TRF-SNS---GKV-G-LLCQHEWRPKSLVTL-SAEYDP---KVVS-AP-----S
-RIGVAISLK-P
>Osat_TC253703__ .
-SKGP-APFLNI--GKRAKDLLYKD-YNFDQ-----KFSLTTTSNSG----L-GL-TATG
-VKIDEL--FIGDIQTQH-KS--G---K--TTVD-VKIDSESRVSTTVTVDE---ALTGL
K-TS-----FSFRVPDQ----K---S--GKLDLQYLHD----HFALNS--TIGL-T--ST
PLI--E--LAATIGT-N-ELSAGAEVGFDSTSASVTKYN--SGICYNK--HD-FSAAVL-
LADKGETLKASYI-HTFNE-T-NGATVAA--EVT--HKLK-TKENY--FTIGSSHAIDSS
TL-LK-TRF-SNG---GKV-G-VLCQHEWRPKSTVSI-SAEYDP---KVVS-SP-----S
-RFGVAIALK-P
>2_1LcorAAQ87022 .
-SKGP-GLFSDI--GKKPRDLLTKD-YSSDQ-----KLTVSSYSTAG----V-AL-TSTA
-VKKGGL--SVGDVAALY-KY--N------TLID-VKLDTASIISTTLTFTDL---LPST
K-AI-----ASFKLPDY----N---S--GKLEVQYFHD----HATLTA--AAAL-N--QS
PII--D--VSATFGT-P-VIAVGAEAGYDTSSGGFTKYT--AGISVTK--PD-ASASII-
LGDKGDSIKASYL-HHLDQ-L-KKSAAVA--EIT--RKFS-TNENT--FTVGGSFAIDHL
TQ-VR-ARL-NNH---GKL-G-ALLQHEIIPKSVLTI-SSEVDT---KALD-KN-----P
-RFGLAIALK-P
>AcepAJ559602tBL .
M--GP-GLYSEI--GKKARDLLYRD-YQTDQ-----KFSITTVTPYG----A-AI-TASS
-TKKNDL--IIGEIQSRL-KN--K---N--VTVD-VKANSDSNLITTITYDEL---TPGL
K-SI-----LTFVVPDQ----K---S--GKVELQYFHD----YAGINA--SIGL-T--AS
PIV--N--LSGIFGS-G-ALSVGADVAFDTATGDFTKYN--AGLSITN--SD-LIASLT-
LNNKGESLSASYY-HLVNP-L-SNTAVGA--EMT--HSFT-TNEST--LTFGTQHVLDPL
TM-VK-ARI-NNY---GKA-S-GLIQHPWRANSFVTL-S---------------------
------------
>AmajAJ559602EST .
---GP-GLYSDI--GKRARDLLNKD-YQSDQ-----KFTLTTYSPTG----V-TL-TSSG
-TKKGEL--FLADVNTQL-KN--K---N--ITTD-IKVDTSSNLFTTITVDEP---APGL
K-TI-----LSFRVPDQ----R---S--GKLELQYLHE----YAGICS--SVGL-T--AN
PIV--N--FSGVLGN-N-KLAIGSDVSFDTKEGALTKCN-FGA-SFTN--SD-LIAALT-
LNDKGDTLSASYY-HTVSP-F-TNTAVSA--EVT--HSFS-SNENT--ITVGTQHSLDPL
TT-VK-ARV-NNF---GKA-N-ALIQHEWRPKSLITV-STVLKP----------------
------------
>ZaetAJ701429_tB .
M--GP-GLYSEI--GKKARDLLYKD-YQTDH-----KFSITTYTANG----I-AI-TSSG
-TKKNDL--IIGEIQAQQ-KS--N---G--ITTD-VKVNSDSNLFTTITVDEL---APGF
K-TI-----LSFVVPVQ----K---Y--GKVELQYLHD----YAGISA--SFGL-T--AN
PIV--N--FASVLGT-N-TLAAGVDLSFDTSSGQFTKYN--AGVNFTN--AD-LIASVT-
LNDKGDNLTAAYY-HLVSP-L-MSTAVGA--ELA--HCFS-SNENT--LTFGTQHALDPL
TS-VK-ARV-NNF---GKA-S-ALIPQEWRPK----------------------------
------------
>Soff_CA103919tB .
MV-GP-GLYTEI--GKKTKDLLYKD-YQTDH-----KFTVTTYTSHG----V-AV-TASS
-TKKADL--IFGEIQSQI-KN--K---N--ITVD-VKANSESNIITTVTVDEI--ATPGL
K-TI-----LSFAVPDQ----R---S--GKVELQYLHD----YAGVNA--SIGL-T--AN
PVV--N--LSAAFGA-K-ALAVGADVSLDTATGNLTKYN--AGLRFTH--ED-LIASLT-
LNNKGDRLTGAYY-HKVSE-L-SNTAGGA--ELT--HSFS-TIENT--LTFGG-R-----
------------------------------------------------------------
------------
>PvirDN141290_tB .
-V-GP-GLYTEI--GKKTRDLLYRD-YQTDH-----KFTLTTYTSNG----V-AV-TATS
-TKKADL--IFGEIQSQI-KN--K---N--VTID-VKANSGSNVITTVTVDEI--ATPGL
K-TI-----LSFAVPDQ----R---S--GKFELQYLHD----HAGVNA--SIGL-T--AN
PVV--N--LSGSFGT-K-AVAVGADISLDTASGSLTKYN--AGLSITH--ED-LIASLN-
LNNKGDSLTAAYY-HNVNL-L-TSTAVGA--ELT--HSFS-TNENT--LTFGTQHALDPL
T-----------------------------------------------------------
------------
>BvulTC160_TL_1o .
-VNGP-GLFSDI--GKRAKDLLSKD-YVLDQ-----KFTISSCSETG----V-AF-TSTA
-VKNGGL--SAGDVGALY-KY--K---N--VMAD-VKLHTESSISTTFTIAD---ILPST
K-AI-----ASFKIPNY----S---S--GKLEVQYFHN----HATFTT--AFAL-K--QS
PIV--D--VTATLGT-P-TIAFGVEAGYDANSGNFTKYT--AGVNVSK--PE-SCASIL-
LGDKGDTIKASYL-HHLDQ-L-NKNAAVA--EFS--RRFS--------------------
------------------------------------------------------------
------------
>GraiTC37225_TL_ .
-GKGP-GLYTEI--GKKARDLLYKD-YQTDH-----KFTLTTSSPTG----V-AI-TSAG
-TKKGEL--FLADVNTQL-KN--K---N--VTTD-IKVDTYSNLYTTITVDQP---APGL
K-AI-----FSFRVPDQ----R---S--GKVELQYLHE----YAGISS--SIGL-T--AN
PIV--N--LSGVIGT-N-VLALGTDLSFDTKTGNFTKCN--AGLSFSN--VD-LIASLT-
LNEKGDSLNASYY-HIVNP-M-TNTAVGA--EVT--HSFS-TNENT--ITIGTQHALDPL
TM-VK-ARV-NNA---GNA-S-AL------------------------------------
------------
>LsatTC11865_TL_ .
-GKGP-GLYPDI--GKKARDLLYRD-YQGDH-----KFSLTTYTANG----V-SI-TSSG
-AKKGEL--FLADVNTKL-IN--K---N--ITTD-VKVDTNSKVFTTITIDE---AAPGL
K-TI-----FSFVVPDQ----R---S--GKVELQYLHE----HAGIST--SIGL-T--AS
PIV--N--FSGVAGN-N-TVAVGTDISFDTASGNFTKYN--AGLSFST--SD-LIASLT-
LNDKGDTLTASYY-HTVSP-L-TKRLWGG--ELT--HGFS-SNENS--VDFWDTALVG-S
VD-Y--------------------------------------------------------
------------
>NtabTC2176_TL_2 .
-GKGP-GLYSDI--GKRARDLLYRD-YQTDH-----KFTITTYSPTG----V-AI-TSSG
-LKKGDL--FLADVNTQL-KN--K---N--VTTD-IKVDTNSNLLATVTVDE---AAPGL
K-TI-----LSFRIPDQ----S---S--AKLEVQYLHD----YAGIST--SLGL-T--AN
PIV--N--FSGVVGT-N-LLSLGTDLSFDTKVGAITKCN--AGLSFTK--SD-LIASWN-
LNDKGDALSASYY-HIVSP-L-TYTAVSA--EVP--T-VS--------------------
------------------------------------------------------------
------------
>HvulTC131984_TL .
MA--P-GLYTDI--GKKTRDLLYRD-YCTHQ-----KFTLTTCTPEG----V-AI-TAAG
-TRKNES--IFGELQTQL-KN--K---N--LTVD-IKANSESDLLTTFTVDEF--ATPGL
K-SI-----LSLVVPDQ----R---S--GKLELQYLHE----FASVNA--SVGL-N--PS
PMV--N--LSGVFGS-K-ELSVGVDVSFDTATSNFTKYN--AALSLAY--PD-LIASLH-
LNNHGDTLTASYY-HLVKS-H-SSTAVGA--ELS--HNFP-RNEST--LIFGSQHSLDPH
TS-VK-ARF-NNY---GMA-S-ALVQHEWRPKSLVTI-SGEVDT---KAIE-KS-----T
-KVGXVIGAK-A
>CsinCF838837_tB .
---GP-GLYTDI--GKKARDLLYKD-YQSDH-----KFTITTYSPTG----V-AI-TSSG
-TKKGEL--FLADVNTQL-KN--K---N--ITTD-LKVDTASNLFTTITVDEP---APGL
K-TI-----LSFKVPDQ----R---S--GKVELQYLHD----YAGIST--SVGL-T--AN
PIV--N--FSAVIGT-N-VLSLGTDLSFDSKSGNFTKCN--AGLSFNN--AD-LIASLN-
LNNKGDSLAASYY-HFVNP-L---TAVGA--EVI--HSFS-TTDNT--ITVGTQHILDPL
TT-LK-ARV-NNA---GIA-S-ALIQHEWRPKSLFTI-SGEVXH---QAIE-KS-----A
-KFGLALALK-P
>GraiTC27588_TL_ .
-GKGP-GLYTDI--GKKARDLLYKD-YQADH-----KFTLTTYTSNG----V-AI-TSTG
-TKKGEL--LLADISTEL-KN--K---N--ITTN-VKVDTSSKLFATVTVDEP---APGL
K-TI-----FSFIAPDQ----R---S--GKVELQYQHE----YAGIST--SIGL-T--AN
PLV--N--FSGVVGN-N-SVTVGTDLSFDTASGNFTKLN--AGLNFTH--SD-LIASLDI
VNDKGDTLNASYY-HIVSP-L-TNPTVGA--ELS--HSFS-SNENP--FPIGTQHAFDPL
TT-VK-AXL-NNY---GRA-S-ALIQHEWRPKSLISI-FGEVDP---GAIE-KS-----A
-KVGVALALK-P
>Populus_TC20353_framefinder+2O .
MGKGP-GLYSDI--GKKARDLLYKD-YQSDH-----KFTVTTYTSAG----V-AI-TSTG
-IKKGEL--FLADISSQL-KN--K---N--ITTD-VKVDTNSNLLTTITVDEP---APGL
K-TI-----FSFKVPDQ----R---S--GKVELQYQHE----YAGIST--SLGL-T--AN
PIV--N--FSGVVGS-N-VVALGTDLSFDTATGNFTKCN--AGLSYTN--SD-LIASLT-
VNDKGDTLSASYY-HTVSP-L-TSTAVGA--ELT--HSFS-SNENI--LTIGTQHALDPL
TT-VK-ARL-NNY---GKV-S-ALIQNEWRPKSLFTI-SGEVDT---KAIE-KS-----A
-KVGLALSLK-P
>Ntab_TC3063_ORF1..821_frame+1_ .
---GP-GLYSDI--GKKARDLLYRD-YVSDH-----KFTVTTYSSTG----V-AI-TSSG
-LKKGEL--FLADVNTQL-KN--K---N--VTTD-VKVDTNSNVYTTITVDEP---APGL
K-TI-----VSFVLPDQ----R---S--GKVELQYLHE----YAGIST--GIGL-T--AS
PLV--N--FSGVAGN-N-TVALGTDLSFDTASGNFTKCN--AGLSFST--SD-LIASLA-
LNDKGDTLSASYY-HTVKP-V-TNTAVGA--ELT--HSFS-SNENT--LTIGTQHLLDPL
TT-VK-ARV-NSY---GKA-S-ALIQHEWRPKSLFTI-SGEVDT---RAIE-KS-----A
-KIGLAVALK-P
>Lesc_TC162764_framefinder+2ORF .
MGKGP-GLYTEI--GKKARDLLYKD-YQSDH-----KFSITTYSPTG----V-VI-TSSG
-SKKGDL--FLADVNTQL-KN--K---N--VTTD-IKVDTNSNLFTTITVDE---AAPGL
K-TI-----LSFRVPDQ----R---S--GKLEVQYLHD----YAGICT--SVGL-T--AN
PIV--N--FSGVVGT-N-IVALGTDVSFDTKTGDFTKCN--AGLSFTN--AD-LVASLN-
LNNKGDNLTASYY-HTVSP-L-TSTAVGA--EVN--HSFS-TNENI--ITVGTQHRLDPL
TS-VK-ARI-NNF---GKA-S-ALLQHEWRPKSLFTV-SGEVDT---KSVD-KG-----A
-KFGLALALK-P
>Lesc_tomato_TC163423_framefind .
MGKGP-GLYSDI--GKKTRDLLYRD-YQTDH-----KFTITTYSATG----V-AI-TSSG
-LKKGDL--FLADVNTQL-KN--K---N--LTTD-IKVDTNSNLLATVTVDE---AAPGL
K-TI-----FSCRIPDQ----S---S--AKMELQYLHD----YAGICT--SVGL-T--AN
PIV--N--FSGVLGT-N-VLALGTDVSFDTKAGAITKCN--AGLRFTN--AD-LITSLN-
LNNKGDSLSASYY-HIVSP-L-TSTAVGA--EVT--HSFS-TSENT--ITVGTQHQLDPL
TT-VK-ARV-NNF---GMA-T-ALIQHEWRPKSLFTI-SGEVDT---KAVD-KS-----A
-KFGLALALK-P
>1_2GmaxTC204557_former_TC99397 .
MSKGP-GLYSDI--GKKARDLLFKD-YHSDQ-----KFTITTYSPTG----V-AI-TSSG
-TKKGDL--FVADVNTQL-KN--K---N--ITTD-IKVDTGSNLFTTITVNEP---APGL
K-TI-----FSFRVPDQ----R---S--GKVEVQYLHD----YAGIST--SVGL-T--AN
PIV--N--FSGVVGT-N-VLALGTDVSFDTKIGELTKFN--AGLNFTK--DD-LVASLT-
VNTK------------VIP-----------------------------------------
------------------------------------------------------------
------------
>StubTC112694_POM34 .
MGKGP-GLYSDI--GKKTRDLLYRD-YQTDH-----KFTITTYSPTG----V-AI-TSSG
-LKKGDL--FLADVNTQL-KN--K---N--ITTD-IKVDTNSNLLATVTVDE---AAPGL
K-TI-----FSCRIPDQ----S---S--AKMELQYLHD----YAGICT--SVGL-T--AN
PIV--N--FSGVLGT-N-VLALGTDVSFDTKAGAITKCN--AGLSFTN--AD-LITSLN-
LNNKGDSLSASYY-HIVTP-L-TSTAVGA--EVT--HSFS-TSENT--ITVGTQHQLDPL
TT-VK-ARV-NNF---GTA-T-ALIQHEWRPKSLFTI-SGEVDT---KAVD-KS-----A
-KFGLALALK-P
>LescTC162756_POM36 .
MVKGP-GLYSDI--GKKARDLLYRD-YVSDH-----KFTITTFSTTG----V-AI-TSSG
-LKKGEL--FLADVSTQL-KN--K---N--ITTD-VKVDTNSNLYTTITVDEP---APGL
K-TI-----FSFVVPDQ----K---S--GKVELQYLHE----YAGINT--SIGL-T--AS
PLV--N--FSGVAGN-N-IVALGTDVSFDTATGNFTKCN--AGLSFSS--SD-LIASLA-
LNDKGDTVSASYY-HTVKP-V-TNTAVGA--ELT--HSFS-SNENT--LTIGTQHLLDPL
TT-VK-ARV-NSY---GKA-S-ALIQHEWRPKSLFTI-SGEVDT---RAIE-KS-----A
-KIGLAVALK-P
>1_3MtruTC100708 .
MVKGP-GLYSDI--GKRARDLLFKD-YQNDH-----KFTITTQTLAG----V-EI-TSAG
-VRKGEA--FLADVSTKV-KN--K---N--VTTD-IKVDTNSNLRTTITVDET---VPGL
K-TI-----FSFIYPEQ----K---S--GKVELQYLHD----YAGIST--SIGL-T--AT
PTV--N--ISAVLGN-N-LVSVGSDVSFETSSGSLNKCN--FGLNVTH--AD-LIASLT-
VNDRGDSLNASYY-HVVSP-L-TNTAVGA--ELS--HSFS-SNENV--LTIGTQHALDPV
TL-LK-AKV-NNY---GKA-S-ALIQHDWSRQARFSL-VGEVDT---AAIQ-KT-----A
-KVGLACALK-P
>TaesTC266431 .
M-A-P-GLYTDI--GKKTRDLLYRD-YCTHQ-----KFTLTTCTPEG----V-AI-TAAG
-TRKNES--IFGELQTQL-KN--K---N--LTVD-IKANSESDLLTTFTVDEF--ATPGL
K-SI-----LSLVVPDQ----R---S--GKLELQYLHE----FAGINA--SVGL-N--PN
PMV--N--LSGVFGS-K-ELSVGVDVSFDTATSNFTKYN--AALSLTY--PD-LIASLH-
LNNHGDTLTASYY-HLVKS-H-SSTAVGA--ELS--HNFP-RNEST--LIFGSQHSLDPH
TS-VK-ARF-NNY---GMA-S-ALVQHEWRAKSLVTI-SGEVDT---KAIE-KS-----T
-KVGLSLVLK-P
>TaesTC250606_framefinder_TC859 .
MG-GP-GLYSGI--GKKAKDLLYRD-YQTDH-----KFTLTTYTANG----A-AI-TATS
-TKKADL--ILGEIQSQI-KN--K---N--ITVD-VKANSASNVITTITADDL--AAPGL
K-TI-----LSFAVPDQ----K---S--GKVELQYLHD----YAGINA--SIGL-T--AN
PVV--N--LSGAFGT-S-ALAVGADVSLDTATKNFTKYN--AALSYTN--QD-LIASLN-
LNNKGDSLTASYY-HIVE--K-SGTAVGA--ELT--HSFS-SNENS--LTFGTQHTLDPL
TL-VK-ARI-NNS---GKA-S-ALIQHEFMPKSLCTI-SAEVDT---KAIE-KS-----S
-KVGIAIALK-P
>TaesTC247991_VDAC2? .
--AGP-GLYADI--GKKARDLLNRD-YTTGQ-----KFTFTTTAANG----A-TI-TSSS
-TKKNEA--ILADLQTQV-KI--K---N--FTVD-VKATSDSSVVTTITVPEL--YTPGL
K-GV-----LSLPFPYQ----K---STPGKAELQYLHP----HLGING--SVGL-N--PN
PLV--N--FSGVIGT-K-AFALGIDVAFDTASGDFTKYN--AGLSHTN--QD-LTASLN-
LNNKANTLAASYY-HQVQ----RTTAVGA--EIA--HSFS-SNENT--ITVGTQHELDPL
TT-VK-GRY-NNF---GIA-N-ALIQHAWRPKSLITF-STEVDT---KAIE-KS-----P
-KFGLALSLK-P
>2StubTC126162_VDAC2_1 .
MSKGP-GLFADI--GKKARDLLTKD-YISDQ-----KLSISTYSDTG----V-AL-TSTA
-VKKGGL--STGDVGAQY-KY--K---N--TLID-VKVDTASNISTTLTLNDI---APST
K-TI-----ASLKFPDY----S---S--GKLEVQYYHH----HAAFST--AVGL-K--QS
PIV--D--LSVTLGT-P-TFAIGAEASYETAEGKLAKYT--AGISVTK--PD-SCAAII-
LGDKGDTIKASYI-HHLDE-L-KKSAAVG--EIT--RRFS-TNENT--FTVGGSYAVDNL
TI-VK-LKL-NNH---GNL-G-ALLQHELIPKSLLTI-SSEFDT---KALE-KT-----P
-KFGVALALK-P
>2LescTC162396_VDAC2.1 .
M--GP-GLFSDI--GKKAKDLLTKD-YIADQ-----KLSISTYSDTG----V-AL-TSTA
-VKKGGL--STGDVGAALXNI--R---T--PLID-VKVDTR-------------------
-----------IKFLAG----X---------RLNIFTI----TPTFTT--AVAL-K--QC
PAV--D--LSITLGT-P-TFALGAEASYETATSKLTKYT--AGISVTK--PD-SCAAII-
LGDKGDTIKASYI-HHMDA-L-KTTAATG--EIT--RRFS-TNENT--FTVGGSYAVDCL
TI-VK-LKL-NNH---GSL-G-AVLQHEVIPKSLLTI-SSEFDT---KALD-KT-----P
-KFGV-------
>ZmayTC249163_VDAC2.1 .
MK-GP-GLFSDI--GKKAKDLLSKD-YTYDQ-----KLTISTASASG----L-GL-TSTA
-VKKGGL--YSLDVSSVY-KY--K---N--TTVD-VKVDTESNISTTLTVLD---ALPCT
K-LV-----TSVKLPDY----N---S--GKVELQYFHE----NATFAT--VVGT-K--PS
PVI--D--LSGTVGA-Q-GVAFGAEAGYDTATGKFTKYT--AAIGVTK--PD-YHAAFI-
LADKGDTIKVSGV-YHLDE-K-QKASAVA--ELT--RRLS-TNQNT--LTVGGLYTVDPQ
TA-LK-ARL-NNT---GTL-A-ALLQHELKPKSLLTI-SGEFDT---KALD-RS-----P
-KFGLALALK-P
>TaesTC235188_framefinder_TC869 .
MK-GP-GLFTDI--GKKAKDLLTRD-YTYDQ-----KLSVSTVSSSG----V-AV-TSTA
-VKKGGL--YSLDVASAY-KY--K---N--NLVD-VKVDTESNISTTLTVLDV---LPST
K-LV-----TSIKFPDY----N---A--GKVEVQYFHD----HATFAA--AVGM-K--PS
PVV--D--FSLVVGP-K-GLAFGGEAGFDTSSGKFTKYT--GGFSVTK--PD-FHASAI-
LADKGDTIKVSGV-YHLDE-K-QKASAVA--EFT--RKLS-TNENT--LTVGGLYTVDPQ
TA-VK-ARL-NNT---GKL-A-ALLQHEVKPKSLLTI-SGEFDT---KALD-RA-----P
-KFGLSLALK-P
>3StubTC113566_VDAC3.1 .
MEQSP-APFSEI--GRRARDLLTKD-YNYDQ-----KFTFSIPSSSG----V-GI-TATG
-VKKDQI--FIGDISTQY-KL--G---S--TVVD-IKVDTYSNVSTKVTLVDV---FRST
K-VS-----LGFNIPDH----K---S--GKLDVQYLHQ----HAAINS--SIGL-N--PS
PLL--E--LSAAIGS-K-DLALGGEIGFNTASSSFTKCN--AGISFNK--PD-FSAALM-
LTDRGQAVKASYV-HSVDP-A-NGTEVGA--EMI--HRLS-TYENS--FSIGSSHKVDPL
TS-LK-TRF-SDN---GKV-A-MLCQREWRPKSLITF-SAEYDT---KANN-SV-----P
-KLGLALALK-P
>Populus_tricocarpa_TC28473_fra .
MVKGP-GLYSEI--GKKARDLLYKD-YQTDH-----KFTLNTSSPTG----V-TI-TSSG
-TKKGDL--LAADVNTQL-KN--K---N--ITTD-IKVDTSSNLFTTITVDEP---APGL
K-TI-----FSFKVPDQ----R---S--GKVEIQYLHD----YAAVSS--SVGL-T--VN
PTV--N--FSGVIGT-N-VASLGTDLSFDTKTGDFIKCN--AGVSLSK--VD-LIASLT-
LNDKGDSLNASYY-HIVNP-L---TAVGA--EVS--HSFS-SNENT--ITVGAQHALDPL
TT-LK-ARV-NNA---GKA-S-ALVQHQWRPKSFFTV-SGEVDT---KAIE-KT-----A
-KVGLALALK-P
>Brassica_napus_TC1472_ESTScan+ .
MGKGP-GRYTDI--GKKARDLLYKD-HNSDQ-----KLSITTHSPAG----V-AI-TSTG
-TKKGDS--LLGDVSLQL-KQ--K---N--ITTD-LKVSTDSTVLITATVDE---AAPGL
K-SI-----FSFRAPDQ----N---S--GKIELQYLHE----YAGIST--SMGL-T--QN
PTV--N--FSGVVGT-N-VLALGTDVSFDTKSGNFTKIN--AGVNFTK--DD-LIASLT-
LNDKGDSVNASYY-HIVNP-L-FNTAVGA--EVN--HKFS-TNVNT--ITVGTQHSLDPL
TT-VK-ARV-NS------------------------------------------------
------------
>Spruce_TC286_framefinder+2ORF9 .
MGKGP-GLYSDI--GKKTRDLLNKD-YNFDQ-----KFSFTSYTSTG----L-AF-TSTG
-IKKGEF--FLGDLNTQL-KN--N---N--VTTD-IKVDTSSNLFATVTIDEP---APGL
K-TI-----LSFTVPDQ----R---S--GKVELQYLHD----YAGVST--SIGL-T--PS
PIT--H--FSGVIGN-D-TFSVGGEVSFDTASGNFLKYD--AGLSFSK--PD-FVSSLT-
LTGKGDTLKASYL-HTVSP-L-TKTAVGA--EIS--HSFS-RSENT--FTIGTQHALDPL
TT-VK-GRL-NNY---GKA-A-ALLQHEWRPKSFVTL-SGEVDT---KALH-NS-----A
-KVGLSLILK-P
>PinTC74289_framefinder+2ORF .
MGKGP-GLYSDI--GKKTRDLLNKD-YNFDQ-----KFSFTSYTSTG----L-AF-TSTG
-IKKGEF--FLGDLNTQL-KN--N---N--ITTD-IKVDTSSNLFATVTIDEP---APGV
K-AI-----FSFTVPDQ----R---S--GKVELQYLHD----YAGVSA--SIGL-T--PS
PIT--H--FSGAIGN-D-TFAVGGEVSFDTASGNFLKYD--AGLSFSK--PD-FVSSLT-
LTGKGDTLKASYL-HTVSP-L-TKTAVGA--EIS--HSFS-RNENT--FTIGTQHALDPL
TT-VK-GRL-NSY---GRA-A-ALLQHEWRPKSFVNL-SGEVDT---KALH-NS-----A
-KVGLSLVLK-P
>PinuTC60518_framefinder+1ORF .
MVKGP-GLFSDI--GKKSRDLLYKD-FLVDQ-----KFSLTTYTPTG----L-VF-TSTG
-TKKGEF--FLGDLTTQL-KN--K---N--VTTD-IKVDTSSNLFATVTIDEP---APGL
K-AI-----LNFTVPDQ----R---S--GKVELQYLHD----YAGIST--SIGL-T--AT
PVV--E--SSVVIGN-E-SVALGGEFAFDTASGNFTKYN--AGLNFVQ--PD-FISSLN-
LTDRGDTLKASYL-HIVSP-L-TKTAVGA--EIA--HSIS-RNENT--FTMGTLHAFDPF
TT-VK-ARL-NNH---GKI-A-ALVQHEWRPKSLITL-SGEVDS---KALD-NS-----S
-KIGLSLVLK-P
>Pinus_taeda_gi|49625878|gb|CO4 .
---GP-GLFSNI--GKKARDLLTKD-YSYDQ-----KFAVATYSDDG----L-GI-TSTG
-MNKGGL--FCGDIATLY-KY--Q---K--STID-VKVDTNSNISTTITIDEV---IPGA
K-TV-----FSFKLPDD----K---S--GKLEVQYLHE----HVGLSS--SIGL-T--PK
PVV--D--FSTAIGS-D-VFTVGGEVGFDTSSGLFTKYN--AAIGITK--PE-FSAAVI-
FADKGDTLKASYL-HELNP-I-TKTCFAA--EIS--RKFS-ANQNT--FTVGSSYALDPL
TT-MK-TRF-NNH---GKL-G-TVLQHEWKPKSLITL-SSEFDT---KALD-KS-----P
-KIGLALAYK-P
>Poppy_Eschscholzia_californica .
MGKGP-GLYTDI--GKRARDLLYRD-YQSDQ-----KFTVTTYTSTG----V-AI-TSSG
-TKKGEL--FLADVNTQL-KN--K---N--ITTD-VKVDTNSRVFTTITVDEP---APGL
K-TI-----FNFVVPDQ----R---S--GKVELQYQHE----YAGITT--SIGL-T--AN
PIV--N--FSGVIGS-N-ILALGTDLSFDTASGNLTKLH--AGVNFSH--AD-LIASVT-
LNDRGDSINASYY-HTVSP-L-TSTA----------------------------------
------------------------------------------------------------
------------
>Liriodendron_tulipifera_gi|741 .
MSKGP-GLYSDI--GKKARDLLCKD-YQSDH-----KFTITTYTSTG----V-AI-TSTG
-IKKGEL--FLADINTQL-KN--K---N--ITTD-IKVDTNSNLFTTITVNEP---APGL
K-TI-----VSFIVPDQ----K---S--GKVELQYLHD----YAGIAT--SIGL-T--AN
PVV--N--FSGVVGS-N-VLAVGADLSFDTASGNFTKYN--AGLSYSN--AD-LIASLT-
LNDKGDNLKASYY-HTVRP-L-TSTAVGA--ELS--HSFT-SNENT--LTIGTQHALDPL
TS-VK-ARV---------------------------------------------------
------------
>Dicot_Saruma_henryi_gi|7411225 .
--------YSDI--GKRARDLLYRD-YQPDQ-----KFTITTLTSTG----V-TI-TSTG
-LKKGEL--FLADVNTQL-KS--R---N--FTTD-IKVDTNSNLFTTITVDEP---TPGL
K-AI-----FNFVVPDQ----R---S--GKVELQYLHD----NAGINT--SVGL-T--SN
PTI--N--FAGVVGN-S-CVQAGADVSFDTGTGDLTKVN--GGISYSN--AD-LIASFT-
LNDKADRLTASYF-HIVSP-L-TNTAVGA--ELS--HCFS-SNDNT--LTIGTQHALDPL
TS-VK-ARL-NNF---GKA-S-ALIQ----------------------------------
------------
>spruce_Picea_glauca_gi|5016418 .
-------LYSDI--GKKTRDLLNKD-YNFDQ-----KFSFTSYTSTG----L-AF-TSTG
-IKKGEF--FLGDLNTQL-KN--N---N--VTTD-IKVDTSSNLFATVTIDEP---APGL
K-TI-----LSFTVPDQ----R---S--GKVELQYLHD----YAGVST--SIGL-T--PS
PIT--H--FSGVIGN-D-TFSVGGEVSFDTASGNFLKYD--AGLSFSK--PD-FVSSLT-
LTGKGDTLKASYL-HTVSP-L-TKTAVGA--EIS--HSFS-RSENT--FTIGTQHAXXXL
TT-VX-XRL-NNY---GKA-A-ALLQHEXXPKSF--------------------------
------------
>Acorus_americanus_gi|42651650| .
-------------------------------------------TANG----V-AI-TSTG
-TKKGDI--TFGEIQTQL-KN--K---N--VTTD-IKVNTDSSVFTTVTVDDA---APGL
K-TI-----LSFVVPDQ----K---S--GKAEIQYLHD----YAGITS--SIGL-T--AN
PVV--N--MSGVIGS-N-VLSVGTDVSFDTATGNFLKYN--AGLSFTN--AD-LIAALN-
LNNKGDTLVASYY-HLVSP-L-TSTAVGV--EMT--HSFS-TNENT--LTIGTQHALXPL
TT-VK-GRV-NNY---GKA-S-ALIQHQWRPKS---------------------------
------------
>moss_Selaginella_moellendorffi .
--------FSDI--GRNTRDLLNKD-YIYNH-----KFTVTTTTSSG----L-TF-TSTG
-TRKGES--LGGELCGQF-KHY-N------ITTD-VKVDTNSNVYATVTGNEV---SQGV
K-AI-----IGVNLPNV----S---T--GKVEVHYVHD----NVGITS--AVGL-T--AS
PPV--D--VTAAFGN-K-EYSLGGAVSLDTAAGTVKKYE--AGLGITK--PD-FTAALL-
LCDKGDTVKVSYS-HTVSP-L-TKATVGA--EVV--HSIS-KKLNT--FTHRGAYNLDLL
TT-VK-ARL-NNX---GKL-A-ALIQ----------------------------------
------------
>Triphysaria_versicolor_gi|6804 .
--------------------------------------TLTTYSPTG----V-VL-TSTG
-TKKGDL--FLADVNTQL-KN--K---N--ITTD-IKVDTSSNLFTTITIDEP---TPGL
K-AI-----LGFRVPDQ----R---S--GKLELQYLHE----YAGVSS--SVGL-T--AN
PIV--N--FSGALGN-N-YLALGSDLSYDTKEGAFTKCN--FGASFTN--AD-LIAALT-
LNDKGDTLSASYY-HVVNP-L-TNTAVGA--EVT--HSFS-SNENT--ITVGTQHTLDPL
TS-VK-ARV-NNF---GKA-S-ALIQHEWRPKSLITL-SSEVDT---KSID-KS-----A
-KFGLALALK-P
>Picea_sitchensis_gi|70232714|g .
---GP-GLYSDI--GKKTRDLLNKD-YNFDQ-----KFSFTSYTSTG----L-AF-TSTG
-IKKGEF--FLGDLNTQL-KN--N---N--VTTD-IKVDTSSNLFATVTIDEP---APGL
K-TI-----LSFTVPDQ----R---S--GKVELQYLHD----YAGVST--SIGL-T--PS
PIT--H--FSGVIGN-D-TFSVGGEVSFDTASGNFLKYD--AGLSFSK--PD-FVSSLT-
LTGKGDTLKASYL-HTVSP-L-TKTAVGA--EIS--HSFS-RSENT--FTIGTQHALDPL
TT-VK-GRL-NNY---GKA-A-ALLQHE--------------------------------
------------
>Cycas_rumphii_gi|66986833|gb|D .
M--GP-GLFSDI--GKKTRDLLYKD-YLIDQ-----KFSLTTYTSTG----L-VF-TSTG
-TKKGEL--FVGELNTQL-KN--N---N--ITTD-IKVDTSSNLFTTVTIDEP---TPGL
K-TI-----VSFTVPDQ----R---S--GKVEVQYLHD----YAGIGT--SIGL-T--AS
PIV--E--ASAVIGN-E-SLAFGGEVAFDTASGNFTKYN--AGLSFVK--PD-FISSLI-
LTDKGDILKASYL-HTVSP-L-TR------------LQLE--------------------
------------------------------------------------------------
------------
>Wmir74114 ..
---------SDI--GKGARDLLYKD-YNFDH-----KIALTTYTSTG----L-EF-SSTG
-IKKGDI--FLGDIKTQL-KS--S---R--VTTD-LKVDTGSNILTTVTSDEL---APGL
K-SI-----LNFTFPDQ----K---S--GKVEVQYKHD----YAGISS--SIGL-T--AT
PVA--N--FSGVFGN-D-NFALGGEVEFDTASGGLLKCN--AGLSYSK--PD-FVSSFT-
VTNKGDVLKASYL-HTVSP-L-TKTAVGA--EIQ--HSCS-KSENT--LTIGTQHALDPL
TT-VR-ARL-DNY---GKA-A-ALVQHEWRPKSFITI-SGEVD-----------------
------------
>Wmir74072 ..
---GP-GLFSEI--GKKTRDLLYKD-YLVDQ-----KFSVTTYTSSG----L-AF-TSTG
-VKKGDL--FLGDLSTQL-KT--K---N--VTTD-VKVNTDSKVFATVTVDEP---TPGL
K-AI-----LSFTIPDQ----K---S--GKVELQYYHD----YAGVSA--VIGM-T--AS
PVV--E--TSVAVGN-E-NVALGGEIAFDTTSSNLTKYN--AGISYIK--PD-FILGVN-
WTDKGDAVKASYL-QHIDP-S-KNTTVGV--EAC--HSIS-XNENT--FTLGAQHALDPL
TM-VK-VRC-NSH---GKV-A-GLLQHEWRPKSLITI-S---------------------
------------
>ZmayP42057VDACo .
-VVAV-GLYTDI--GKKTRDLLYKD-YNTHQ-----KFCLTTSSPNG----V-AI-TAAG
-TRKNES--IFGELHTQI-KN--K------LTVD-VKANSESDLLTTITVDEF--GTPGL
K-SI-----INLVVPDQ----R---S--GKLEFQYLHE----YAGVNA--SVGL-N--SN
PMV--N--LSGAFGS-K-ALSVGVDVSFDTATSDFTKYN--AALSLTS--PD-LIASLH-
LNNHGDTLVASYY-HLVKN-H-SGTAVGA--ELS--HSMS-RNEST--LIFGSQHSLDPH
TT-IK-TRF-NNY---GMA-S-ALVQHEWRPKSFVTI-SGDVDT---KAIE-KS-----T
-KVGLSLVLK-H
>ZmayTC249611_plastid .
M-A-P-GLYTDI--GKKTRDLLYKD-YNTHQ-----KFSLTTCSPNG----V-AI-TAAG
-TRKNES--IFGELHTQI-KN--K---K--LTVD-VKANSESDLLTTITVDEF--GTPGL
K-SI-----INLVVPDQ----R---S--GKLEFQYLHE----YAGVNA--SVGL-N--SN
PMV--N--LSGAFGS-K-ALSVGVDVSFDTATSDFTKYN--AALSLTS--PD-LIASLH-
LNNHGDTLVASYY-HLVKN-H-SGTAVGA--ELS--HSMS-RNEST--LIFGSQHSLDPH
TT-IK-TRF-NNY---GMA-S-ALVQHEWRPKSFVTI-SGDVDT---KAIE-KS-----T
-KVGLSLVLK-H
>PsatB55017Psati .
-VKGP-GLYTDI--GKKARDLLYKD-YHSDK-----KFTISTYSPTG----V-AI-TSSG
-TKKGFL--ELGDVNTQL-KN--N------ITTQ-IKVDTNSNLFTTITVNEP---APGV
K-AI-----LSEKVPEQ----R---S--GKLEFQYLHE----YAGVNA--SVGL-N--SN
PMV--N--LSGAFGS-K-ALSVGVDVSFDTATSDFTKYN--AAVNFVK--DS-LIGSLT-
LNEKGDLLSASYY-HAINP-L-SNTAVGV--DIS--HRFS-TKEND--FTLGTQHALDPL
TT-VK-GRV-TNS---GKA-S-ALIQHEWRPKSLITI-SSEVDT---KAIE-KS-----A
-KIGLSLALK--
>PsatP42054Psati .
-VKGP-GLYTDI--GKKARDLLYKD-YHSDK-----KFTISTYSPTG----V-AI-TSSG
-TKKGEL--FLGDVNTQL-KN--N------ITTD-IKVDTNSNLFTTITVNEP---APGV
K-AI-----LSFKVPEQ----T---S--GKVELQYLHE----YAGISS--SVGL-K--AN
PIV--N--FSSVIGT-N-ALAFGADISFDTKLGELTKSN--AAVNFVK--DD-LIGSLT-
LNEKGDLLSASYY-HAINP-L-SNTAVGV--DIS--HRFS-TKENT--FTLGTQHALDPL
TT-VK-GRV-TNS---GKA-S-ALIQHEWRPKSLITI-SSEVDT---KAIE-KS-----A
-KIGLSLALK-P
>SbicTC103036_TL .
M-A-P-GLYTDI--GKKTRDLLYKD-YNTHQ-----KFSLTTCSPHG----V-AI-TAAG
-TRKNES--IFGELHTQI-KN--K---K--LTVD-IKANSESDLLTTITVDEL--GTPGL
K-SI-----LSLVVPDQ----R---S--GKFELQYLHE----YAGVNA--SIGL-N--PN
PMV--N--ISGVFGS-K-ALSVGVDVSFDTATSNFTKYN--AALSLTS--PD-LIASLH-
LNNHGDTLVGSYY-HLVKH-H-SGTAVGA--ELS--HSIS-RNEST--LIFGSQHSLDPH
TT-VK-ARF-NNY---GMA-S-ALVQHEWRPKSFITI-SGEVDT---KAIE-KS-----T
-KVGLSLVLK-H
>SoffTC52283_TL_ .
M-A-P-GLYTDI--GKKTRDLLYKD-YNTHQ-----KFSLTTCSPHG----V-AI-TAAG
-TRKNES--IFGELHTQI-KN--K---K--LTVD-VKANSESDLLTTITADEF--GAPGL
K-SI-----LSLVVPDQ----R---S--GKLELQYLHK----YAGVNA--SIGL-N--PN
PMV--N--LSGVFGS-K-ALSVGIDVSFDTATSNFTKYN--AALSLTS--PD-LIASLH-
LNNHGDTLVASYY-HLVKH-H-SGTAVGA--ELS--HSVS-RNEST--LIFGSQHSLDPH
TT-VK-ARF-NNY---GMA-S-ALVQHEWRPKSFITI-SGEIDT---KAIE-KS-----T
-KVGLSLVLK-H
>plant_Closterium_peracerosum_g .
-------SFSDI--GKKAKELLFKH-YAYDH-----SINISTKTDSG----L-KF-QTAS
-VKKGDE--VSCDVKTEI-EV--G---N--VEAE-FKLDTKSKLYFKAVYEDL---APGL
K-LA-----LTGIVPDS----K---A--TKAELTYKQE----LVNVSA--SVGL-V--TQ
PVF--E--GALAVGT-K-GVVVGAEVGYDTATNSATKYN--LGVAYSE--SD-FAASLL-
IADKLDTLK---------------------------------------------------
------------------------------------------------------------
------------
>CreiC2200010__ .
M-P-V-VSFGDI--GKAAKGLLGGD-KPTGTFSFDPKLSVSSTTASG----V-AL-TATT
-VQKADK--VEASLKAAY-ST--K------YSVD-VALSPDNKVTATASINDV---APGI
K-LT----TSAV-LPDP----A---T--AKLTLDYSMP----YLALKS--TIGL-N--AS
PVV--D--VAASTGY-Q-SFVLGAETSYDTAKAAVTKYN--FALGYHA--PD-FQVAAH-
L-TDLTKTLKLIYSHNLT----STSTVGA--EVT--RKLA-TSDTT--FALAYARKLSNG
AL-TK-LKL-DGS---GAL-S-ALYETKLQGGEKVTG-SLQLQA---TDLS-KP-----V
-KYGFAVDLA--
>CreiC_280032Chl .
M-PAA-VAFGDI--AKKAKGLLGGD-AATGTFQLAPKLVINSTTASG----V-GI-TATA
-VQKGDK--LDASVKAAY-TTGDK------YSGD-VTVDPSGKVAINTSIHNV---GPGV
K-LT-----AAVSLPNPA---S---S--AKLTADYSSE----ALSIKS--TVGL-N--AS
PVV--D--VALATAV-K-DILLGAEVAYDTAKADLTKYN--FVAGYHA--AD-FQASAT-
L-ADKLSVLKLVYSHNVS----AKATVGA--ELS--RSLA-GGATT--FALAYARILAGG
AL-TK-LKL-ESS---GAL-T-ALYQTKLQGGEKVTG-SVQVQA---TNLT-LG-----P
-KYGFALDLA--
>GsulHET_41H06tB .
-------IFADL--GKTAKKLLEDD-YCFDN-----KVTLKSATSNG----V-IY-TSEG
-VQD-SFS---GSVSGEL-QGEYKQK---GYNVT-TKLNTSGTFFSEVALEEV-----GV
K-----GL-RVVLNTTVG---K---S----PVGSIGLEYV--HSAVAA--TSYL-NYASN
PVV--N--GSLVVGH-A-GFSVGSEAVFDTVNNSLSKWN--GALNYVDGKG--SEITLS-
V-LEKGQMGKCTYSHQVSP----NFAVAADLRLS--RS-G--DYRL--FSMGTKYVIDES
TT-LK-AKL-DSSGLLAAV-YMHMIRPK-T---WV---SVS-SQVNLNSLE-KG---G-H
-KVGFALTLE--
>CmerCMO111CCmer .
M--VI-KLFSKL--GENSKKILNDD-FVFQP-----KLTVKSTTQNG----V-TY-SVNG
-VQTPNGN-IEADFGTKF-KLEPANG--SINTIS-LKLFTTGAVSAETVLDDV-ANVSGL
K-ATLSGTVRDASNF-VA------LT--SEYVGHILAVNVFGTTAATS--SGDTSS--PS
-TA--L--GSLVLGA-E-GIYVGGELEYNASNAAISKYN--AAISYCD-KGE-SELLLA-
LTDKAQCIRACYA-HAISK----RLSVAA--EIS--YRRA-TDARL--LTVGFKYGIDEL
SS-VK-AKV-DSA---GEL-C-MAYIQEIRPRTTLVL-ASRLNV---NQLD-KG---G-H
-RVGLSLTYD-A
>Pram11000184__ .
M--VV--LYKDL--AKTAENVLRDD-YDFSR-----KLKIKSKASNG----V-SF-TTEG
-ALSANKS-ILAKVSGGF-THGAS-V----VFKK-LQITTQGRLVTEAELPNV--LTEGL
K-LT--FKLEDGSVAKNT-------S--AKQVGVLGAEYKQKNLSVNS--EADFVS---N
-TV--S--AAAVLSQ-G-GFAVGGQTAFNVDKSAIVQHN--VGASY-TG-GD-FVTALV-
TKKNFAALQASFH-HHLSH----NTVYAA--VLD--YDLK-SASNT--LVVGGRYKADAD
TT-YC-GKI-DSE---GFL-S-LASIQKVRPYVALTT-SVHVDA---KNFE-GD---S-H
-KFGLGLTLG--
>Psoj1010023__ .
M--VV--LYKDI--AKTAENVLRDD-YDFSR-----KLKIKTKASNG----V-SF-TTEG
-DMASNKA-ILAKLSGSF-THASS-V----VFKK-LQVTTHGRLISEAELPNV--FTKGL
K-LT--AKVEDGSLAKNA-------H--AKRVGVFGWEYQQSNYSVNG--AIDVGA---S
-TV--S--KAAVYSF-D-NVLVGAQAAFNYNKSAVVDHN--VALSY-RG-ND-FTATLQ-
TKKKFNTLSGSFH-HHLSH----DTVYSA--LFN--YDLK-SGQNT--LSVGGRYNADKL
TT-YA-GKV-ESD---GHV-S-LALVQKIRPFLALTT-SAHVDV---KNFD-GD---A-H
-KFGIGLTLG--
>Psoj_1010022__ .
M--VV--LYKDL--AKTAENVLRDD-YDFSR-----KLKIKSKASNG----V-SF-TTEG
-ALNANKS-ILAKVSGGF-THGAS-V----VFKK-LQITTQGRVVTEAELPNV--LTQGL
K-LT--FKLEDGSVAKNT-------S--AKQVGVLGAEYKQSNLAVNS--EADFVS---N
-TV--S--AAAVLSQ-G-GFAVGGQTAFNMDKSAIVQHN--VGASY-TG-AD-FVTSLV-
TKKNFAAVQASFH-HHLSH----NTVYAA--VLD--YDLK-SASNT--LVVGGRYKADAD
TT-YC-GKI-DSE---GFL-S-LASIQKVRPYVTLTT-SVHVDA---KNFE-GD---S-H
-KFGLGLTLG--
>Phy-parasitica_gi|684 ..
M--VV--LYKDI--AKTAENVLRDD-YDFSR-----KLKIKTKASNG----V-SF-TTEG
-DMASNKA-ILAKLSGSF-THESSGV----VFKKL-QVTTHGRLISEAELPNV--FTKGL
K-LT--AKVEDGSLAKNA-------H--AKRVGVFGWEYQQPSFSVNG--AVDVGA---S
-TI--S--KAAVYSF-D-NVLLGAQTAFNYNKSAVVDHN--VALSY-RG-ND-FTATLQ-
TKKKFNTLSGSFH-HHLSH----DTVYSA--LFN--YDLK-SGQNT--LSVGGRYNADXL
TT-YA-GXV-ESD---GHV-S-LALIQKIRPFLALTT-SAHVDV---KNFD---------
------------
>Phy-infestans_gi|5814 ..
M--VV--LYKDI--AKTAENVLRDD-YDFSR-----KLKIKTKASNG----V-SF-TTEG
-DMASNKA-ILAKLSGSF-THASSGV----VFKKL-QVTTHGRLISEAELPDV--FTKGL
K-LT--AKVEDGSLAKNA-------Y--AKRAGVFGWEYQQPSFSVSG--AIDVGV---S
-TI--T--KAAVYSF-D-NVLVGAQTAFNYNKSAIVDHN--VALSY-RG-ND-FTASLQ-
TKKKFNALSGSFH-HHLSH----DTVYSA--LFN--YDRK-SGQNT--LSVGGRYNADKL
TA-YA-GKV-ESD---GHV-S-LALVQKIRPFLALTT-SAHVDV---KNFD-GD---A-H
-KFG--------
