# Supplementary material for: The evolutionary history of mitochondrial porins
Source: BMC Evol Biol. 2007 Feb 28;7:31. doi: 10.1186/1471-2148-7-31 (PMC1838418; doi:10.1186/1471-2148-7-31)
Supplement: Additional File 4 — Mitochondrial porin sequence alignment in msf format. The alignment of 244 mitochondrial porin sequences was obtained as described in Methods, and is presented in msf format. See [Additional File 1] for information regarding the source of individual sequences. [file 1471-2148-7-31-S4.msf]

GDC ******** GeneDoc Multiple Sequence Alignment Editor ********
GDC 013a3b0190000cffffffffffff000000000000000000808080c0c0c0ffff
GDC ff000000000000f43f000000000000f43f000000000000f03f0000000000
GDC 00f03f00A000300000190000cA54696d6573204e657720526f6d616e00A0
GDC 0320002000000000000000000000601444e000245510003535400044b520
GDC 00546595700064c49564d00283153736372414146373839363353732c0d0
GDC a314f6c61745f544333373336395f5f2c0d0a31487361704e50303033333
GDC 63548732c0d0a314d6d75735136303933324d6d75732c0d0a324f6c61745
GDC f544333373237375f5f2c0d0a3248736170503435383830487361702c0d0
GDC a32526e6f724e505f313132363434522c0d0a46727562313436353638467
GDC 27562722c0d0a546e69674352363931343332546e692c0d0a4f6d796b5f5
GDC 44336393837355f5f2c0d0a447265724e505f39353538373944722c0d0a5
GDC 46e69674352363538363135546e692c0d0a5361636141414636353235345
GDC 361632c0d0a4472657241414836353436384472652c0d0a4472657241415
GDC 139373836324472652c0d0a4767616c4e505f39393030373247672c0d0a3
GDC 24d6d75734e505f3033353832354d2c0d0a32487361704e505f303033333
GDC 636482c0d0a32427461754e505f373736393131422c0d0a3253736372414
GDC 146373839363453732c0d0a31586c61654141483436353737586c2c0d0a5
GDC 373616c5f544332323636385f5f2c0d0a33427461754e503737373135344
GDC 2742c0d0a334d6d75734e503033353832364d6d2c0d0a33487361705f4e5
GDC 0303035363533482c0d0a33526e6f724141483631373830526e2c0d0a335
GDC 37363725f4141463738393635532c0d0a5874726f544331383339335f544
GDC c5f2c0d0a31526e6f7258505f323136373135522c0d0a43696e745f63693
GDC 0313030313531302c0d0a52617070544332365f544c5f326f722c0d0a416
GDC 7616d58505f33313839343641672c0d0a446d656c41414c3437393830446
GDC d652c0d0a416165675f544333353532335f5f2c0d0a44707365425f706f7
GDC 2696e5f5f2c0d0a4d67616c5038323031334d67616c562c0d0a32586c616
GDC 5503831303034586c61652c0d0a526e6f724141443032343736526e6f2c0
GDC d0a416d656c5f5f2c0d0a48636f61415935383830363848636f2c0d0a507
GDC 0677943414839323135365070672c0d0a536a61704141503036313939536
GDC a612c0d0a446d656c4e505f363039343632446d2c0d0a3243656c654e505
GDC f353031323131432c0d0a4362726943414536313930324362722c0d0a504
GDC 25f446d656c434733313732325f2c0d0a50415f446d656c4347333137323
GDC 2502c0d0a44707365435f32325f5f2c0d0a4176617254433333355f544c5
GDC f31442c0d0a436174666973685f544331303130355f4553545363616e2b3
GDC 245535439322c0d0a416e69644541413630333139416e692c0d0a43706f7
GDC 35f5443343136315f3938702c0d0a4166756d5f416675346730363931302
GDC c0d0a4e63726158505f3332333634344e632c0d0a4d67726945414134393
GDC 331304d67722c0d0a477a65616545414137303135395f5f2c0d0a43616c6
GDC 245414b393435343243616c2c0d0a506775696c5f415443435f363236302
GDC c0d0a436c7573695f5f2c0d0a4468616e43414738373337324468612c0d0
GDC a43676c615f58505f3434353233305f2c0d0a596c697058505f353035353
GDC 330596c2c0d0a31536365724e505f303134333433532c0d0a536d696b504
GDC f52463138363534536d2c0d0a536b7564726961767a657669506f722c0d0
GDC a53626179616e757350726f7465696e2c0d0a53706172504f52463139313
GDC 33353702c0d0a5363617374656c6c6969506f72315f2c0d0a45676f734e5
GDC 05f39383338343945672c0d0a4d49545f537061725f633434305f312c0d0
GDC a4d49545f536d696b5f633339305f312c0d0a4d49545f536261795f63343
GDC 8325f312c0d0a43676c6158505f34343831343043672c0d0a4b6c6163434
GDC 14739373934394b6c612c0d0a4d6772616d5f6d675f303639325f5f2c0d0
GDC a53706f6d4e505f35393436363153702c0d0a32536365724e505f3031323
GDC 13532532c0d0a5063687279736f73706f7269756d5f2c0d0a436e656f666
GDC f726d616e737661726e2c0d0a556d617945414b3836303635556d612c0d0
GDC a426675636b5f4266436f6e5f3031392c0d0a536b75645f706f745644414
GDC 3325f702c0d0a314f736174434142383238353356442c0d0a325a6d61794
GDC 14144353636353356442c0d0a47726169544333323833305f544c5f2c0d0
GDC a31615a6d61794141443536363531562c0d0a31625a6d617941414435363
GDC 63532562c0d0a43706172444e3935373939335f74422c0d0a32546165735
GDC 33539353436546165732c0d0a3154616573503436323734546165732c0d0
GDC a4876756c54433134363837325f544c2c0d0a50676c61414150343631383
GDC 65644412c0d0a416f666643563238393434325f74422c0d0a33546165735
GDC 33539353437546165732c0d0a334f736174434143383038353156442c0d0
GDC a5362696354433130333033365f544c2c0d0a536f6666544335323238335
GDC f544c5f2c0d0a5a6d6179503432303537564441436f2c0d0a41746861414
GDC 14d36323438304174682c0d0a5073617450343230353450736174692c0d0
GDC a31536f6c65543039313136536f6c652c0d0a417468614e505f313836373
GDC 73741742c0d0a5061726d41414433383134355061722c0d0a315f334c636
GDC f7241415138373032312c0d0a5073617442353530313750736174692c0d0
GDC a3153747562533436393539537475622c0d0a476d6178544332313436363
GDC 95f544c2c0d0a53686162444e31373231343474424c2c0d0a43726574434
GDC 63832383830315f315f2c0d0a324f736174434143383038353056442c0d0
GDC a4876756c54433134373031365f544c2c0d0a417468614e505f323030353
GDC 53741742c0d0a4876756c5f54433133363438305f5f2c0d0a416365705f5
GDC 44337315f5f2c0d0a4c6573635f54433135373033315f5f2c0d0a41636f6
GDC d434f37333231313474424c2c0d0a536f6666544335313738365f544c5f2
GDC c0d0a315f314c636f7241415138373031392c0d0a315f324c636f7241415
GDC 138373032302c0d0a476d617854433230343535365f544c2c0d0a4d74727
GDC 554433130303733325f544c2c0d0a5676696e544333393435325f544c5f2
GDC c0d0a48616e6e544331323936395f544c5f2c0d0a5374756250343230353
GDC 553747562652c0d0a4272617041415332313633324272612c0d0a5676696
GDC e544334313536395f544c5f2c0d0a4d6372795431323535384d637279732
GDC c0d0a335f314c636f7241415138373032332c0d0a476d617854433231373
GDC 530385f544c2c0d0a50696e75544337343337305f5f2c0d0a5676696e544
GDC 334353734315f544c5f2c0d0a476d617854433232363531315f544c2c0d0
GDC a4d74727554433130313937355f544c2c0d0a47726169544333303030335
GDC f544c5f2c0d0a417468614e503230313535314174682c0d0a4d747275544
GDC 339353238355f544c5f2c0d0a53626963544339343333325f544c5f2c0d0
GDC a4f7361745f54433235333730335f5f2c0d0a325f314c636f72414151383
GDC 73032322c0d0a41636570414a35353936303274424c2c0d0a416d616a414
GDC a3535393630324553542c0d0a5a616574414a3730313432395f74422c0d0
GDC a536f66665f434131303339313974422c0d0a50766972444e31343132393
GDC 05f74422c0d0a4276756c54433136305f544c5f316f2c0d0a47726169544
GDC 333373232355f544c5f2c0d0a4c736174544331313836355f544c5f2c0d0
GDC a4e7461625443323137365f544c5f322c0d0a4876756c544331333139383
GDC 45f544c2c0d0a4373696e43463833383833375f74422c0d0a47726169544
GDC 332373538385f544c5f2c0d0a506f70756c75735f544332303335335f667
GDC 2616d6566696e6465722b324f2c0d0a4e7461625f5443333036335f4f524
GDC 6312e2e3832315f6672616d652b315f2c0d0a4c6573635f5443313632373
GDC 6345f6672616d6566696e6465722b324f52462c0d0a4c6573635f746f6d6
GDC 1746f5f54433136333432335f6672616d6566696e642c0d0a506f70756c7
GDC 5735f747269636f63617270615f544332383437335f6672612c0d0a42726
GDC 173736963615f6e617075735f5443313437325f4553545363616e2b2c0d0
GDC a5370727563655f54433238365f6672616d6566696e6465722b324f52463
GDC 92c0d0a50696e544337343238395f6672616d6566696e6465722b324f524
GDC 62c0d0a50696e75544336303531385f6672616d6566696e6465722b314f5
GDC 2462c0d0a4372656943323230303031305f5f2c0d0a43726569435f32383
GDC 030333243686c2c0d0a4773756c4845545f343148303674422c0d0a436d6
GDC 572434d4f31313143436d65722c0d0a5072616d31313030303138345f5f2
GDC c0d0a50736f6a313031303032335f5f2c0d0a50736f6a5f3130313030323
GDC 25f5f2c0d0a31427461754e5037373639313042742c0d0a44707365415f3
GDC 3375f5f2c0d0a466865745443333834395f544c5f312c0d0a50616e74726
GDC f58505f3530373836302c0d0a667567752d6573744578745f47572e435f3
GDC 239303131337c54616b7275342c0d0a66756775324652555030303030303
GDC 135363636327c66756775362c0d0a6675677534465255503030303030313
GDC 5343937347c66756775362c0d0a6675677535666768355f706d2e435f736
GDC 36166666f6c645f35303030303033317c54616b7275342c0d0a5874726f4
GDC 14c3635303234315f322d3233302c0d0a5874726f414c3633383433325f3
GDC 12d3231332c0d0a314767616c544331303232325f56444143312c0d0a334
GDC f63756e5139545431335f56444143332c0d0a334767616c5443393734315
GDC f54433230383336315f56444143332c0d0a75726368696e5f325374726f6
GDC e67796c6f63656e74726f7475735f7075722c0d0a4c796d6e6165615f737
GDC 461676e616c69735f4c534330303539365f7061722c0d0a4172676f70656
GDC 374656e5f697272616469616e735f41494330313833312e2c0d0a436c616
GDC d5f53706973756c615f736f6c6964697373696d615f54433135382c0d0a4
GDC 46170686e69615f6d61676e615f57466573303031313438345f574665732
GDC c0d0a50696e75735f74616564615f67697c34393632353837387c67627c4
GDC 34f342c0d0a54726970687973617269615f7665727369636f6c6f725f676
GDC 97c363830342c0d0a50696365615f7369746368656e7369735f67697c373
GDC 03233323731347c672c0d0a43796361735f72756d706869695f67697c363
GDC 63938363833337c67627c442c0d0a53616c616d616e6465725f416d62797
GDC 3746f6d615f74696772696e756d5f2c0d0a537175697272656c5f5370657
GDC 26d6f7068696c75735f6c61746572616c692c0d0a314d61636163615f6d7
GDC 56c617474615f53434146464f4c443130363238312c0d0a422d314761737
GDC 465726f73746575735f6163756c65617475735f67697c372c0d0a422d315
GDC 0696d657068616c65735f70726f6d656c61735f67697c373335362c0d0a4
GDC 22d324d61636163615f6d756c617474615f67697c34373135333233397c2
GDC c0d0a422d6c616d707265795f506574726f6d797a6f6e5f6d6172696e757
GDC 35f672c0d0a7469636b5f49786f6465735f73636170756c617269735f676
GDC 97c363335312c0d0a74756e69636174655f4d6f6c67756c615f746563746
GDC 9666f726d69735f672c0d0a636e6964617269615f48796472615f6d61676
GDC e69706170696c6c6174615f2c0d0a506f7070795f457363687363686f6c7
GDC a69615f63616c69666f726e6963612c0d0a4c6972696f64656e64726f6e5
GDC f74756c697069666572615f67697c3734312c0d0a4469636f745f5361727
GDC 56d615f68656e7279695f67697c373431313232352c0d0a7370727563655
GDC f50696365615f676c617563615f67697c353031363431382c0d0a41636f7
GDC 275735f616d65726963616e75735f67697c34323635313635307c2c0d0a6
GDC d6f73735f53656c6167696e656c6c615f6d6f656c6c656e646f726666692
GDC c0d0a706c616e745f436c6f7374657269756d5f706572616365726f73756
GDC d5f672c0d0a4e656361746f725f616d65726963616e75735f67697c32333
GDC 337393030342c0d0a4861656d6f6e636875735f636f6e746f727475735f6
GDC 7697c3237353930392c0d0a4e6970706f7374726f6e67796c75735f62726
GDC 173696c69656e7369735f672c0d0a506172617374726f6e67796c6f69646
GDC 5735f74726963686f737572695f672c0d0a4361656e6f726861626469746
GDC 9735f72656d616e65695f67697c363832372c0d0a417363617269735f737
GDC 5756d5f67697c31383638383337327c67627c424d2c0d0a50726174796c6
GDC 56e636875735f70656e657472616e735f67697c323134392c0d0a4d656c6
GDC f69646f67796e655f696e636f676e6974615f67697c33393634332c0d0a6
GDC c616e63656c65745f4272616e6368696f73746f6d615f666c6f726964612
GDC c0d0a324f706f7373756d5f4d646f6d5f73636166666f6c645f313636353
GDC 65f762c0d0a334f706f7373756d5f4d646f6d5f73636166666f6c645f313
GDC 23737345f482c0d0a314f706f7373756d5f4d646f6d5f73636166666f6c6
GDC 45f31333331305f762c0d0a547269626f6c69756d5f63617374616e65756
GDC d5f67697c373537323134322c0d0a315f32476d617854433230343535375
GDC f666f726d65725f544339393339372c0d0a5374756254433131323639345
GDC f504f4d33342c0d0a4c65736354433136323735365f504f4d33362c0d0a3
GDC 15f334d74727554433130303730382c0d0a5a6d617954433234393631315
GDC f706c61737469642c0d0a5461657354433236363433312c0d0a546165735
GDC 4433235303630365f6672616d6566696e6465725f54433835392c0d0a546
GDC 1657354433234373939315f56444143323f2c0d0a3253747562544331323
GDC 63136325f56444143325f312c0d0a324c65736354433136323339365f564
GDC 44143322e312c0d0a5a6d617954433234393136335f56444143322e312c0
GDC d0a5461657354433233353138385f6672616d6566696e6465725f5443383
GDC 6392c0d0a335374756254433131333536365f56444143332e312c0d0a636
GDC 87974726964315f426c6173746f636c616469656c6c615f656d6572732c0
GDC d0a46756e6769315f416a656c6c6f6d796365735f63617073756c6174757
GDC 35f2c0d0a486562656c6f6d615f63796c696e64726f73706f72756d5f434
GDC b3939313731385f42553936343239325f315f3231392c0d0a4d657461726
GDC 8697a69756d5f616e69736f706c6961655f434e3830393237315f32345f3
GDC 235342c0d0a436f7072696e6f707369735f63696e657265615f444e35393
GDC 13731385f44523737343932345f564441435f335f3237352c0d0a416e747
GDC 26f6469615f63696e6e616d6f6d65615f44523033303539365f445230333
GDC 13335315f335f3239302c0d0a416e637963616e696e756d5f67697c32313
GDC 8303836342c0d0a416e63796c6365796c616e6963756d5f67697c3238313
GDC 82c0d0a576d697237343131342c0d0a576d697237343037322c0d0a50687
GDC 92d706172617369746963615f67697c3638342c0d0a5068792d696e66657
GDC 374616e735f67697c35383134293b0d0a00BBAABAAA0000002a000a00020
GDC 001B20AAA000a203a2000203a20000000000000005940000000000000000
GDC 0000c5058000000ffff000047580000ff00ff000041475358000000fffff
GDC f0056434147444e535450580000ff00ffff00484b525800ff00000000ff4
GDC 544580000ff000000ff484b5245445800ffffff0000ff48524551444e425
GDC a5800ff000000ff005957484b524551444e5354425a580000000000ff004
GDC 94c56415800ff00008080804659574858000000ff808080494c564341474
GDC d4659574854505800ffffff0000000c50580000000000000047580000000
GDC 0000000414347535800000000000000564147444e5354505800000000000
GDC 000484b52580000000000000045445800000000000000484b52454458000
GDC 0000000000048524551444e425a5800000000000000435957484b5245514
GDC 44e5354425a5800000000000000494c56415800000000000000465957485
GDC 800000000000000494c564341474d4659574854505800000000000000030
GDC 0ffffff00000000ffffff80808000000000c0c0c00000ABBBBBBBBBBBBBB
GDC 00ff00A00f40001000100010001000100010001000100010001000100010
GDC 001000100010001000100010001000100010001000100010001000100010
GDC 001000100010001000100010001000100010001000100010001000100010
GDC 001000100010001000100010001000100010001000100010001000100010
GDC 001000100010001000100010001000100010001000100010001000100010
GDC 001000100010001000100010001000100010001000100010001000100010
GDC 001000100010001000100010001000100010001000100010001000100010
GDC 001000100010001000100010001000100010001000100010001000100010
GDC 001000100010001000100010001000100010001000100010001000100010
GDC 001000100010001000100010001000100010001000100010001000100010
GDC 001000100010001000100010001000100010001000100010001000100010
GDC 001000100010001000100010001000100010001000100010001000100010
GDC 001000100010001000100010001000100010001000100010001000100010
GDC 001000100010001000100010001000100010001000100010001000100010
GDC 001000100010001000100010001000100010001000100010001000100010
GDC 001000100010001000100010001000100010001000100010001000100010
GDC 001000100010001000100010001A0018AA000000000000000000000003A0
GDC 0ff00A000000000080564000000000008051400000000000004940000002
GDC 0000000000001440A0000000098b20c41000000001025064100000000189
GDC 806410000000078b10b4100AAABB00005374616e646172640046464c4c53
GDC 53535359592a2a43432a574c4c4c4c505050504848515152525252494949
GDC 4d545454544e4e4b4b535352525656565641414141444445454747474700
GDC 2d2d2d2d2d2d2d2d2d2d2d2d2d2d2d2d2d2d2d2d2d2d2d2d2d2d2d2d2d2d
GDC 2d2d2d2d2d4d2d2d2d2d2d2d2d2d2d2d2d2d2d2d2d2d2d2d2d2d2d2d2d2d
GDC 2d2d2d2d00BBBBB00000000000000f400000000000000000000000000000
GDC 000000000000000000000000000000000000000000000000000000000000
GDC 000000000000000000000000000000000000000000000000000000000000
GDC 000000000000000000000000000000000000000000000000000000000000
GDC 000000000000000000000000000000000000000000000000000000000000
GDC 000000000000000000000000000000000000000000000000000000000000
GDC 000000000000000000000000000000000000000000000000000000000000
GDC 000000000000000000000000000000000000000000000000000000000000
GDC 000000000000000000000000000000000000000000000000000000000000
GDC 000000000000000000000000000000000000000000000000000000000000
GDC 000000000000000000000000000000000000000000000000000000000000
GDC 000000000000000000000000000000000000000000000000000000000000
GDC 000000000000000000000000000000000000000000000000000000000000
GDC 000000000000000000000000000000000000000000000000000000000000
GDC 000000000000000000000000000000000000000000000000000000000000
GDC 000000000000000000000000000000000000000000000000000000000000
GDC 000000000000000000000000000000000000000000000000003000000000
GDC 000BBAB00f42e002e0000000000000000000000000000000000000000000
GDC 00000000000000000000000000000000000286573744578745f47572e435
GDC f3239303131337c54616b7275342900002e002e002e002e0000000000000
GDC 000000000000000000000000000000000000000000000000000000000000
GDC 000000000000000000000000000000000000000000000000000000000000
GDC 000000000000000000000000000000000000000000000000000000000000
GDC 000000000000000000000000000000000000000000000000000000000000
GDC 000000000000000000000000000000000000000000000000000000000000
GDC 00000000000000000000000000000000000000000000000002e002e00000
GDC 00000000000000000000000002e002e000201b7B00000000000059400000
GDC 0000000054400000000000004e4002DAAB000000ffffff0302014445484b
GDC 524e5153540000ff00ff0000024c49564d4659574147435000ff000000ff
GDC 0004014445484b520000ff00ff0000024e5153540000ff00ff8000034c49
GDC 564d46595700ff000000ff0004414700ff0000008000080144450000ff00
GDC ff000002484b5200ffffffff0000034e510000ff00ff800004535400ffff
GDC ffff8000054c495600ff000000ff000646595700ffffff00ff0007414700
GDC ff0000008000084d4300ffffff0080000000000000Affffff80808000A
 244porins.msf  MSF: 372  Type: P  October 3, 2006  15:23  Check: 1569 ..

 Name: Ancycaninum_gi|2180864 Len:   372  Check: 7200  Weight:   1.00
 Name: Ancylceylanicum_gi|2818 Len:   372  Check: 2100  Weight:   1.00
 Name: 2CeleNP_501211C  Len:   372  Check: 310   Weight:   1.00
 Name: CbriCAE61902Cbr  Len:   372  Check: 83    Weight:   1.00
 Name: Necator_americanus_gi|23379004 Len:   372  Check: 3261  Weight:   1.00
 Name: Haemonchus_contortus_gi|275909 Len:   372  Check: 1871  Weight:   1.00
 Name: Nippostrongylus_brasiliensis_g Len:   372  Check: 8032  Weight:   1.00
 Name: Parastrongyloides_trichosuri_g Len:   372  Check: 3206  Weight:   1.00
 Name: Caenorhabditis_remanei_gi|6827 Len:   372  Check: 3185  Weight:   1.00
 Name: Ascaris_suum_gi|18688372|gb|BM Len:   372  Check: 6901  Weight:   1.00
 Name: Pratylenchus_penetrans_gi|2149 Len:   372  Check: 3302  Weight:   1.00
 Name: Meloidogyne_incognita_gi|39643 Len:   372  Check: 5741  Weight:   1.00
 Name: lancelet_Branchiostoma_florida Len:   372  Check: 8046  Weight:   1.00
 Name: 2Opossum_Mdom_scaffold_16656_v Len:   372  Check: 9808  Weight:   1.00
 Name: 3Opossum_Mdom_scaffold_12774_H Len:   372  Check: 8617  Weight:   1.00
 Name: 1Opossum_Mdom_scaffold_13310_v Len:   372  Check: 1233  Weight:   1.00
 Name: Tribolium_castaneum_gi|7572142 Len:   372  Check: 9895  Weight:   1.00
 Name: Salamander_Ambystoma_tigrinum_ Len:   372  Check: 7898  Weight:   1.00
 Name: Squirrel_Spermophilus_laterali Len:   372  Check: 1897  Weight:   1.00
 Name: 1Macaca_mulatta_SCAFFOLD106281 Len:   372  Check: 1411  Weight:   1.00
 Name: B-1Gasterosteus_aculeatus_gi|7 Len:   372  Check: 3399  Weight:   1.00
 Name: B-1Pimephales_promelas_gi|7356 Len:   372  Check: 9286  Weight:   1.00
 Name: B-2Macaca_mulatta_gi|47153239| Len:   372  Check: 758   Weight:   1.00
 Name: B-lamprey_Petromyzon_marinus_g Len:   372  Check: 2226  Weight:   1.00
 Name: tick_Ixodes_scapularis_gi|6351 Len:   372  Check: 2391  Weight:   1.00
 Name: tunicate_Molgula_tectiformis_g Len:   372  Check: 5774  Weight:   1.00
 Name: cnidaria_Hydra_magnipapillata_ Len:   372  Check: 2730  Weight:   1.00
 Name: XtroAL650241_2-230 Len:   372  Check: 1911  Weight:   1.00
 Name: XtroAL638432_1-213 Len:   372  Check: 1911  Weight:   1.00
 Name: 1GgalTC10222_VDAC1 Len:   372  Check: 9916  Weight:   1.00
 Name: 3OcunQ9TT13_VDAC3 Len:   372  Check: 9884  Weight:   1.00
 Name: 3GgalTC9741_TC208361_VDAC3 Len:   372  Check: 2472  Weight:   1.00
 Name: urchin_2Strongylocentrotus_pur Len:   372  Check: 1928  Weight:   1.00
 Name: Lymnaea_stagnalis_LSC00596_par Len:   372  Check: 7614  Weight:   1.00
 Name: Argopecten_irradians_AIC01831. Len:   372  Check: 1404  Weight:   1.00
 Name: Clam_Spisula_solidissima_TC158 Len:   372  Check: 4273  Weight:   1.00
 Name: Daphnia_magna_WFes0011484_WFes Len:   372  Check: 8806  Weight:   1.00
 Name: fugu2FRUP00000156662|fugu6 Len:   372  Check: 9853  Weight:   1.00
 Name: fugu4FRUP00000154974|fugu6 Len:   372  Check: 2110  Weight:   1.00
 Name: fugu5fgh5_pm.C_scaffold_50000031|Takru4 Len:   372  Check: 2635  Weight:   1.00
 Name: fugu-estExt_GW.C_290113|Takru4 Len:   372  Check: 2911  Weight:   1.00
 Name: Frub146568Frubr  Len:   372  Check: 3938  Weight:   1.00
 Name: 1BtauNP776910Bt  Len:   372  Check: 657   Weight:   1.00
 Name: DpseA_37__       Len:   372  Check: 4494  Weight:   1.00
 Name: FhetTC3849_TL_1  Len:   372  Check: 6423  Weight:   1.00
 Name: PantroXP_507860  Len:   372  Check: 4723  Weight:   1.00
 Name: 1SscrAAF78963Ss  Len:   372  Check: 1307  Weight:   1.00
 Name: 1Olat_TC37369__  Len:   372  Check: 895   Weight:   1.00
 Name: 1HsapNP003365Hs  Len:   372  Check: 648   Weight:   1.00
 Name: 1MmusQ60932Mmus  Len:   372  Check: 1449  Weight:   1.00
 Name: 2Olat_TC37277__  Len:   372  Check: 1311  Weight:   1.00
 Name: 2HsapP45880Hsap  Len:   372  Check: 2968  Weight:   1.00
 Name: 2RnorNP_112644R  Len:   372  Check: 172   Weight:   1.00
 Name: TnigCR691432Tni  Len:   372  Check: 4123  Weight:   1.00
 Name: Omyk_TC69875__   Len:   372  Check: 3702  Weight:   1.00
 Name: DrerNP_955879Dr  Len:   372  Check: 2068  Weight:   1.00
 Name: TnigCR658615Tni  Len:   372  Check: 8498  Weight:   1.00
 Name: SacaAAF65254Sac  Len:   372  Check: 68    Weight:   1.00
 Name: DrerAAH65468Dre  Len:   372  Check: 1862  Weight:   1.00
 Name: DrerAAQ97862Dre  Len:   372  Check: 8401  Weight:   1.00
 Name: GgalNP_990072Gg  Len:   372  Check: 1186  Weight:   1.00
 Name: 2MmusNP_035825M  Len:   372  Check: 149   Weight:   1.00
 Name: 2HsapNP_003366H  Len:   372  Check: 968   Weight:   1.00
 Name: 2BtauNP_776911B  Len:   372  Check: 758   Weight:   1.00
 Name: 2SscrAAF78964Ss  Len:   372  Check: 1408  Weight:   1.00
 Name: 1XlaeAAH46577Xl  Len:   372  Check: 2254  Weight:   1.00
 Name: Ssal_TC22668__   Len:   372  Check: 4152  Weight:   1.00
 Name: 3BtauNP777154Bt  Len:   372  Check: 155   Weight:   1.00
 Name: 3MmusNP035826Mm  Len:   372  Check: 726   Weight:   1.00
 Name: 3Hsap_NP005653H  Len:   372  Check: 767   Weight:   1.00
 Name: 3RnorAAH61780Rn  Len:   372  Check: 1052  Weight:   1.00
 Name: 3Sscr_AAF78965S  Len:   372  Check: 8786  Weight:   1.00
 Name: XtroTC18393_TL_  Len:   372  Check: 9639  Weight:   1.00
 Name: 1RnorXP_216715R  Len:   372  Check: 3173  Weight:   1.00
 Name: Cint_ci01001510  Len:   372  Check: 1599  Weight:   1.00
 Name: RappTC26_TL_2or  Len:   372  Check: 957   Weight:   1.00
 Name: AgamXP_318946Ag  Len:   372  Check: 3740  Weight:   1.00
 Name: DmelAAL47980Dme  Len:   372  Check: 4568  Weight:   1.00
 Name: Aaeg_TC35523__   Len:   372  Check: 4667  Weight:   1.00
 Name: DpseB_porin__    Len:   372  Check: 3051  Weight:   1.00
 Name: MgalP82013MgalV  Len:   372  Check: 1155  Weight:   1.00
 Name: 2XlaeP81004Xlae  Len:   372  Check: 2543  Weight:   1.00
 Name: RnorAAD02476Rno  Len:   372  Check: 2293  Weight:   1.00
 Name: Amel__           Len:   372  Check: 9891  Weight:   1.00
 Name: HcoaAY588068Hco  Len:   372  Check: 1269  Weight:   1.00
 Name: PpgyCAH92156Ppg  Len:   372  Check: 2785  Weight:   1.00
 Name: SjapAAP06199Sja  Len:   372  Check: 7002  Weight:   1.00
 Name: DmelNP_609462Dm  Len:   372  Check: 1311  Weight:   1.00
 Name: PB_DmelCG31722_  Len:   372  Check: 979   Weight:   1.00
 Name: PA_DmelCG31722P  Len:   372  Check: 8970  Weight:   1.00
 Name: DpseC_22__       Len:   372  Check: 3410  Weight:   1.00
 Name: AvarTC335_TL_1D  Len:   372  Check: 7029  Weight:   1.00
 Name: Catfish_TC10105_ESTScan+2EST92 Len:   372  Check: 3623  Weight:   1.00
 Name: AnidEAA60319Ani  Len:   372  Check: 6132  Weight:   1.00
 Name: Cpos_TC4161_98p  Len:   372  Check: 9076  Weight:   1.00
 Name: Afum_Afu4g06910  Len:   372  Check: 7776  Weight:   1.00
 Name: chytrid1_Blastocladiella_emers Len:   372  Check: 1420  Weight:   1.00
 Name: Fungi1_Ajellomyces_capsulatus_ Len:   372  Check: 1188  Weight:   1.00
 Name: NcraXP_323644Nc  Len:   372  Check: 7261  Weight:   1.00
 Name: MgriEAA49310Mgr  Len:   372  Check: 9160  Weight:   1.00
 Name: GzeaeEAA70159__  Len:   372  Check: 521   Weight:   1.00
 Name: Metarhizium_anisopliae_CN809271_24_254 Len:   372  Check: 4386  Weight:   1.00
 Name: CalbEAK94542Cal  Len:   372  Check: 911   Weight:   1.00
 Name: Pguil_ATCC_6260  Len:   372  Check: 8854  Weight:   1.00
 Name: Clusi__          Len:   372  Check: 20    Weight:   1.00
 Name: DhanCAG87372Dha  Len:   372  Check: 8603  Weight:   1.00
 Name: Cgla_XP_445230_  Len:   372  Check: 2404  Weight:   1.00
 Name: YlipXP_505530Yl  Len:   372  Check: 6055  Weight:   1.00
 Name: 1ScerNP_014343S  Len:   372  Check: 665   Weight:   1.00
 Name: SmikPORF18654Sm  Len:   372  Check: 709   Weight:   1.00
 Name: SkudriavzeviPor  Len:   372  Check: 455   Weight:   1.00
 Name: SbayanusProtein  Len:   372  Check: 768   Weight:   1.00
 Name: SparPORF19133Sp  Len:   372  Check: 377   Weight:   1.00
 Name: ScastelliiPor1_  Len:   372  Check: 177   Weight:   1.00
 Name: EgosNP_983849Eg  Len:   372  Check: 5380  Weight:   1.00
 Name: MIT_Spar_c440_1  Len:   372  Check: 4992  Weight:   1.00
 Name: MIT_Smik_c390_1  Len:   372  Check: 6438  Weight:   1.00
 Name: MIT_Sbay_c482_1  Len:   372  Check: 9183  Weight:   1.00
 Name: CglaXP_448140Cg  Len:   372  Check: 2074  Weight:   1.00
 Name: KlacCAG97949Kla  Len:   372  Check: 3379  Weight:   1.00
 Name: Mgram_mg_0692__  Len:   372  Check: 509   Weight:   1.00
 Name: SpomNP_594661Sp  Len:   372  Check: 2215  Weight:   1.00
 Name: 2ScerNP_012152S  Len:   372  Check: 5240  Weight:   1.00
 Name: Pchrysosporium_  Len:   372  Check: 8721  Weight:   1.00
 Name: Cneoformansvarn  Len:   372  Check: 2492  Weight:   1.00
 Name: Hebeloma_cylindrosporum_CK991718_BU964292_1_219 Len:   372  Check: 9480  Weight:   1.00
 Name: Coprinopsis_cinerea_DN591718_DR774924_VDAC_3_275 Len:   372  Check: 6993  Weight:   1.00
 Name: Antrodia_cinnamomea_DR030596_DR031351_3_290 Len:   372  Check: 3702  Weight:   1.00
 Name: UmayEAK86065Uma  Len:   372  Check: 7460  Weight:   1.00
 Name: Bfuck_BfCon_019  Len:   372  Check: 8550  Weight:   1.00
 Name: Skud_potVDAC2_p  Len:   372  Check: 4375  Weight:   1.00
 Name: 1OsatCAB82853VD  Len:   372  Check: 620   Weight:   1.00
 Name: 2ZmayAAD56653VD  Len:   372  Check: 5606  Weight:   1.00
 Name: GraiTC32830_TL_  Len:   372  Check: 5949  Weight:   1.00
 Name: 1aZmayAAD56651V  Len:   372  Check: 7982  Weight:   1.00
 Name: 1bZmayAAD56652V  Len:   372  Check: 9861  Weight:   1.00
 Name: CparDN957993_tB  Len:   372  Check: 326   Weight:   1.00
 Name: 2TaesS59546Taes  Len:   372  Check: 8335  Weight:   1.00
 Name: 1TaesP46274Taes  Len:   372  Check: 2876  Weight:   1.00
 Name: HvulTC146872_TL  Len:   372  Check: 4632  Weight:   1.00
 Name: PglaAAP46186VDA  Len:   372  Check: 7959  Weight:   1.00
 Name: AoffCV289442_tB  Len:   372  Check: 1555  Weight:   1.00
 Name: 3TaesS59547Taes  Len:   372  Check: 9736  Weight:   1.00
 Name: 3OsatCAC80851VD  Len:   372  Check: 596   Weight:   1.00
 Name: AthaAAM62480Ath  Len:   372  Check: 6911  Weight:   1.00
 Name: 1SoleT09116Sole  Len:   372  Check: 239   Weight:   1.00
 Name: AthaNP_186777At  Len:   372  Check: 4631  Weight:   1.00
 Name: ParmAAD38145Par  Len:   372  Check: 214   Weight:   1.00
 Name: 1_3LcorAAQ87021  Len:   372  Check: 1560  Weight:   1.00
 Name: 1StubS46959Stub  Len:   372  Check: 2176  Weight:   1.00
 Name: GmaxTC214669_TL  Len:   372  Check: 2937  Weight:   1.00
 Name: ShabDN172144tBL  Len:   372  Check: 1994  Weight:   1.00
 Name: CretCF828801_1_  Len:   372  Check: 3513  Weight:   1.00
 Name: 2OsatCAC80850VD  Len:   372  Check: 2420  Weight:   1.00
 Name: HvulTC147016_TL  Len:   372  Check: 8133  Weight:   1.00
 Name: AthaNP_200557At  Len:   372  Check: 8312  Weight:   1.00
 Name: Hvul_TC136480__  Len:   372  Check: 17    Weight:   1.00
 Name: Acep_TC71__      Len:   372  Check: 6896  Weight:   1.00
 Name: Lesc_TC157031__  Len:   372  Check: 2017  Weight:   1.00
 Name: AcomCO732114tBL  Len:   372  Check: 5768  Weight:   1.00
 Name: SoffTC51786_TL_  Len:   372  Check: 8226  Weight:   1.00
 Name: 1_1LcorAAQ87019  Len:   372  Check: 6063  Weight:   1.00
 Name: 1_2LcorAAQ87020  Len:   372  Check: 6752  Weight:   1.00
 Name: GmaxTC204556_TL  Len:   372  Check: 566   Weight:   1.00
 Name: MtruTC100732_TL  Len:   372  Check: 9727  Weight:   1.00
 Name: VvinTC39452_TL_  Len:   372  Check: 1073  Weight:   1.00
 Name: HannTC12969_TL_  Len:   372  Check: 8585  Weight:   1.00
 Name: StubP42055Stube  Len:   372  Check: 9266  Weight:   1.00
 Name: BrapAAS21632Bra  Len:   372  Check: 6408  Weight:   1.00
 Name: VvinTC41569_TL_  Len:   372  Check: 8081  Weight:   1.00
 Name: McryT12558Mcrys  Len:   372  Check: 6611  Weight:   1.00
 Name: 3_1LcorAAQ87023  Len:   372  Check: 5600  Weight:   1.00
 Name: GmaxTC217508_TL  Len:   372  Check: 7032  Weight:   1.00
 Name: PinuTC74370__    Len:   372  Check: 6045  Weight:   1.00
 Name: VvinTC45741_TL_  Len:   372  Check: 6372  Weight:   1.00
 Name: GmaxTC226511_TL  Len:   372  Check: 8100  Weight:   1.00
 Name: MtruTC101975_TL  Len:   372  Check: 1771  Weight:   1.00
 Name: GraiTC30003_TL_  Len:   372  Check: 7864  Weight:   1.00
 Name: AthaNP201551Ath  Len:   372  Check: 8538  Weight:   1.00
 Name: MtruTC95285_TL_  Len:   372  Check: 7142  Weight:   1.00
 Name: SbicTC94332_TL_  Len:   372  Check: 1272  Weight:   1.00
 Name: Osat_TC253703__  Len:   372  Check: 9315  Weight:   1.00
 Name: 2_1LcorAAQ87022  Len:   372  Check: 6052  Weight:   1.00
 Name: AcepAJ559602tBL  Len:   372  Check: 5388  Weight:   1.00
 Name: AmajAJ559602EST  Len:   372  Check: 3268  Weight:   1.00
 Name: ZaetAJ701429_tB  Len:   372  Check: 3868  Weight:   1.00
 Name: Soff_CA103919tB  Len:   372  Check: 8781  Weight:   1.00
 Name: PvirDN141290_tB  Len:   372  Check: 3114  Weight:   1.00
 Name: BvulTC160_TL_1o  Len:   372  Check: 6313  Weight:   1.00
 Name: GraiTC37225_TL_  Len:   372  Check: 8018  Weight:   1.00
 Name: LsatTC11865_TL_  Len:   372  Check: 3024  Weight:   1.00
 Name: NtabTC2176_TL_2  Len:   372  Check: 1597  Weight:   1.00
 Name: HvulTC131984_TL  Len:   372  Check: 141   Weight:   1.00
 Name: CsinCF838837_tB  Len:   372  Check: 6310  Weight:   1.00
 Name: GraiTC27588_TL_  Len:   372  Check: 1311  Weight:   1.00
 Name: Populus_TC20353_framefinder+2O Len:   372  Check: 4371  Weight:   1.00
 Name: Ntab_TC3063_ORF1..821_frame+1_ Len:   372  Check: 3711  Weight:   1.00
 Name: Lesc_TC162764_framefinder+2ORF Len:   372  Check: 585   Weight:   1.00
 Name: Lesc_tomato_TC163423_framefind Len:   372  Check: 7088  Weight:   1.00
 Name: 1_2GmaxTC204557_former_TC99397 Len:   372  Check: 5862  Weight:   1.00
 Name: StubTC112694_POM34 Len:   372  Check: 7976  Weight:   1.00
 Name: LescTC162756_POM36 Len:   372  Check: 2188  Weight:   1.00
 Name: 1_3MtruTC100708  Len:   372  Check: 2579  Weight:   1.00
 Name: TaesTC266431     Len:   372  Check: 65    Weight:   1.00
 Name: TaesTC250606_framefinder_TC859 Len:   372  Check: 3554  Weight:   1.00
 Name: TaesTC247991_VDAC2? Len:   372  Check: 8160  Weight:   1.00
 Name: 2StubTC126162_VDAC2_1 Len:   372  Check: 5548  Weight:   1.00
 Name: 2LescTC162396_VDAC2.1 Len:   372  Check: 9069  Weight:   1.00
 Name: ZmayTC249163_VDAC2.1 Len:   372  Check: 6830  Weight:   1.00
 Name: TaesTC235188_framefinder_TC869 Len:   372  Check: 8543  Weight:   1.00
 Name: 3StubTC113566_VDAC3.1 Len:   372  Check: 145   Weight:   1.00
 Name: Populus_tricocarpa_TC28473_fra Len:   372  Check: 115   Weight:   1.00
 Name: Brassica_napus_TC1472_ESTScan+ Len:   372  Check: 7348  Weight:   1.00
 Name: Spruce_TC286_framefinder+2ORF9 Len:   372  Check: 975   Weight:   1.00
 Name: PinTC74289_framefinder+2ORF Len:   372  Check: 8442  Weight:   1.00
 Name: PinuTC60518_framefinder+1ORF Len:   372  Check: 9952  Weight:   1.00
 Name: Pinus_taeda_gi|49625878|gb|CO4 Len:   372  Check: 6771  Weight:   1.00
 Name: Poppy_Eschscholzia_californica Len:   372  Check: 1586  Weight:   1.00
 Name: Liriodendron_tulipifera_gi|741 Len:   372  Check: 8373  Weight:   1.00
 Name: Dicot_Saruma_henryi_gi|7411225 Len:   372  Check: 7226  Weight:   1.00
 Name: spruce_Picea_glauca_gi|5016418 Len:   372  Check: 9728  Weight:   1.00
 Name: Acorus_americanus_gi|42651650| Len:   372  Check: 9061  Weight:   1.00
 Name: moss_Selaginella_moellendorffi Len:   372  Check: 9780  Weight:   1.00
 Name: Triphysaria_versicolor_gi|6804 Len:   372  Check: 6352  Weight:   1.00
 Name: Picea_sitchensis_gi|70232714|g Len:   372  Check: 9406  Weight:   1.00
 Name: Cycas_rumphii_gi|66986833|gb|D Len:   372  Check: 2531  Weight:   1.00
 Name: Wmir74114        Len:   372  Check: 7507  Weight:   1.00
 Name: Wmir74072        Len:   372  Check: 8944  Weight:   1.00
 Name: ZmayP42057VDACo  Len:   372  Check: 718   Weight:   1.00
 Name: ZmayTC249611_plastid Len:   372  Check: 1335  Weight:   1.00
 Name: PsatB55017Psati  Len:   372  Check: 125   Weight:   1.00
 Name: PsatP42054Psati  Len:   372  Check: 9810  Weight:   1.00
 Name: SbicTC103036_TL  Len:   372  Check: 790   Weight:   1.00
 Name: SoffTC52283_TL_  Len:   372  Check: 9692  Weight:   1.00
 Name: plant_Closterium_peracerosum_g Len:   372  Check: 1281  Weight:   1.00
 Name: CreiC2200010__   Len:   372  Check: 1477  Weight:   1.00
 Name: CreiC_280032Chl  Len:   372  Check: 9152  Weight:   1.00
 Name: GsulHET_41H06tB  Len:   372  Check: 8847  Weight:   1.00
 Name: CmerCMO111CCmer  Len:   372  Check: 8200  Weight:   1.00
 Name: Pram11000184__   Len:   372  Check: 4307  Weight:   1.00
 Name: Psoj1010023__    Len:   372  Check: 3919  Weight:   1.00
 Name: Psoj_1010022__   Len:   372  Check: 5180  Weight:   1.00
 Name: Phy-parasitica_gi|684 Len:   372  Check: 6586  Weight:   1.00
 Name: Phy-infestans_gi|5814 Len:   372  Check: 8402  Weight:   1.00

//

                                                  1                                                   50 
                          Ancycaninum_gi|2180864  .......... .......... .......... .......... ....A.GDSK 
                         Ancylceylanicum_gi|2818  M.A.P.PTFA DL..GKSAKD LFNKG.YNHG F....LKVDS TTK.A.GDSK 
                                 2CeleNP_501211C  M.A.P.PTFA DL..GKSAKD LFNKG.YNFG F....LKIDS TTR.A.GDNK 
                                 CbriCAE61902Cbr  M.A.P.PTFA DL..GKSAKD LFNKG.YNFG F....LKVDS TTK.A.GDNK 
                  Necator_americanus_gi|23379004  .......... .......... .......... .......... .......... 
                  Haemonchus_contortus_gi|275909  ........FC QT..RKSAKD LFNKG.YNHG F....IKVDT TTK.A.GENK 
                  Nippostrongylus_brasiliensis_g  M.A.P.PTFA DL..GKSAKD LFNKG.YTHG F....LKVDA TTR.A.GDNK 
                  Parastrongyloides_trichosuri_g  .......... ........RT VFNKG.YFPG Y....LKVET TSNS..GDNK 
                  Caenorhabditis_remanei_gi|6827  M.A.P.LTFA DL..GKSAKD LFNKG.YNFG F....LKIDS TTR.A.GDNK 
                  Ascaris_suum_gi|18688372|gb|BM  M.S.P.PAYV DL..GKDAKD LFTSE.YNHG F....LKVET TTR.A.GEKE 
                  Pratylenchus_penetrans_gi|2149  .......... .L..GKAARE LFTKG.YNFG S....MRVDA CSRS..GENH 
                  Meloidogyne_incognita_gi|39643  M.A.P.PQFT DF..GKSTKD LFTKG.YTHG L....LKLDV KSKSGPN... 
                  lancelet_Branchiostoma_florida  .......... .......... .......... .......... .......... 
                  2Opossum_Mdom_scaffold_16656_v  C.I.P.PAYA DL..GKAARD IFNKG.FGFG L....VKLDV KTKSCSG... 
                  3Opossum_Mdom_scaffold_12774_H  C.T.T.PTYC DL..GKAAKD VFNKG.YG.. .......... .......... 
                  1Opossum_Mdom_scaffold_13310_v  A.V.P.PTYA DL..GKSARD VFTKG.YGFG L....IKLDL KTKSENG... 
                  Tribolium_castaneum_gi|7572142  M.A.P.PPYS DL..GKKAKD VFGKG.YHFG L....IKLDC KTKTGSG... 
                  Salamander_Ambystoma_tigrinum_  M.AIP.PTYV DL..GKAARD VFAKG.YGFG L....IKLDV KTKSENG... 
                  Squirrel_Spermophilus_laterali  ........YA DL..GKSARD VFTKG.YGFG L....IKLDL KTKSENG... 
                  1Macaca_mulatta_SCAFFOLD106281  M.AVP.PKFA DL..GKSARD VFTKG.YGFG L....IELDL KTKEKNG... 
                  B-1Gasterosteus_aculeatus_gi|7  M.AVP.PCYA DL..GKSAKD IFNKG.YGFG L....VKLDV KTKSASG... 
                  B-1Pimephales_promelas_gi|7356  M.AVP.PAYA DL..GKAAKD VFNKG.YGFG M....VKLDV KTKSANG... 
                  B-2Macaca_mulatta_gi|47153239|  M.CIP.PSYA DL..GKAARD IFNKG.FGFG L....VKLDV KTKSCSG... 
                  B-lamprey_Petromyzon_marinus_g  M.AVP.PTFV DL..GKSARD VFSKG.FGFG L....VKLDL KTKTSSG... 
                  tick_Ixodes_scapularis_gi|6351  .......... .......... .......... .......... ......G... 
                  tunicate_Molgula_tectiformis_g  .......... .....KSARD LFDKG.YNYG S....NKVDV KSKSIDG... 
                  cnidaria_Hydra_magnipapillata_  .......... ......TRPD LIQKN.FHFG V....FKLEA KTKAKNG... 
                              XtroAL650241_2-230  M.AVP.PSYA DL..GKSARD IFNKG.YGFG L....VKLDV KTKSATG... 
                              XtroAL638432_1-213  M.AVP.PSYA DL..GKSARD IFNKG.YGFG L....VKLDV KTKSATG... 
                              1GgalTC10222_VDAC1  M.AVP.PAYA DL..GKSARD VFTKG.YGFG L....IKLDL KTKSENG... 
                               3OcunQ9TT13_VDAC3  M.CNT.PTYC DL..GKAAKD VFNKG.YGFG M....VKIDL RTKSCSG... 
                      3GgalTC9741_TC208361_VDAC3  M.AVP.PSYS DL..GKAARD VFNKG.YGFG M....VKLEL KTKSSSG... 
                  urchin_2Strongylocentrotus_pur  .......SYS DL..GKAARD IFGKG.FGFG F....VKLDA KTTTSNN... 
                  Lymnaea_stagnalis_LSC00596_par  .LS.P.PSFS DL..GKSARD VFSKG.FNWG F....FKLDA KTKTQNN... 
                  Argopecten_irradians_AIC01831.  M.A.P.PSYS DL..GKAAKD LSDKG.YNFG L....YKLEC KTKSSSG... 
                  Clam_Spisula_solidissima_TC158  M.A.P.PAYG DL..GKAARD LFSKG.FNYG S....HKLEV KSKTDSG... 
                  Daphnia_magna_WFes0011484_WFes  M.A.P.PVYA DL..GKSSRD VFGKG.YHFS L....LKLEC KTKTSNG... 
                      fugu2FRUP00000156662|fugu6  .......... .......... .......... .......... .......... 
                      fugu4FRUP00000154974|fugu6  .......... .......... .......... .......... .......... 
         fugu5fgh5_pm.C_scaffold_50000031|Takru4  M.AVP.PGFS DL..GKSAKD IFNKG.FGYG V....LKLDV KTKSQSG... 
                  fugu-estExt_GW.C_290113|Takru4  M.AVP.PAYV DL..GKSAKD IFNKG.YGFG L....VKLDV KTKSSSG... 
                                 Frub146568Frubr  M.AVP.PCYA DL..GKSAKD IFNKG.YGFG T....VKLDV KTKSASG... 
                                 1BtauNP776910Bt  M.AVP.PTYA DL..GKSARD VFTKG.YGFG L....IKLDL KTKSENG... 
                                      DpseA_37__  M.A.P.PSYP DL..GKLARD LFRRG.YHPG V....WQLDC KSMSSPG... 
                                 FhetTC3849_TL_1  .LGRA.PSYV DL..GKSARD VFTKG.YGFG L....IKLDL KTKSDNG... 
                                 PantroXP_507860  M.CIP.PSYA DL..GKAARD IFNKG.FDIT I.SGCSVVML VIPATQEA.. 
                                 1SscrAAF78963Ss  M.AVP.PTYA DL..GKSARD VFTKG.YGFG L....IKLDL KTKSENG... 
                                 1Olat_TC37369__  M.AVP.PTYA DL..GKSARD VFTKG.YGFG L....IKLDL KTKSENG... 
                                 1HsapNP003365Hs  M.AVP.PTYA DL..GKSARD VFTKG.YGFG L....IKLDL KTKSENG... 
                                 1MmusQ60932Mmus  M.AVP.PTYA DL..GKSARD VFTKG.YGFG L....IKLDL KTKSENG... 
                                 2Olat_TC37277__  M.AVP.PAYA DL..GKSAKD IFDKG.YGFG V....VKLDV KTKSASG... 
                                 2HsapP45880Hsap  M.CIP.PSYA DL..GKAARD IFNKG.FGFG L....VKLDV KTKSCSG... 
                                 2RnorNP_112644R  .ICIP.PPYA DL..GKAARD IFNKG.FGFG L....VKLDV KTKSCSG... 
                                 TnigCR691432Tni  M.AVP.PCYA DL..GKSAKD IFNKG.YGFG T....VKLDV KTKSASG... 
                                  Omyk_TC69875__  M.AVP.PSYG DL..GKSAKD IFSKG.YGFG L....VKLDV KTKSGSG... 
                                 DrerNP_955879Dr  M.AVP.PAYA DL..GKSAKD IFNKG.YGFG M....VKLDV KTKSASG... 
                                 TnigCR658615Tni  M.TVP.PAYA DL..GKSAKD IFNKG.YGFG L....VKLDV KTKSSTG... 
                                 SacaAAF65254Sac  M.SVP.PSYA DL..GKSARD LFNKG.YGFG L....VKLEL KTKSSSG... 
                                 DrerAAH65468Dre  M.AVP.PAYA DL..GKSAKD IFSKG.YGFG T....VKLDL KTKSQSG... 
                                 DrerAAQ97862Dre  M.AVP.PTYV DL..GKSARD IFTKG.YGFG L....IKLDL KTRSENG... 
                                 GgalNP_990072Gg  M.AIP.PSYA DL..GKSARD IFNKG.YGFG L....VKLDV KTKSASG... 
                                 2MmusNP_035825M  M.CIP.PPYA DL..GKAARD IFNKG.FGFG L....VKLDV KTKSCSG... 
                                 2HsapNP_003366H  M.CIP.PSYA DL..GKAARD IFNKG.FGFG L....VKLDV KTKSCSG... 
                                 2BtauNP_776911B  M.CIP.PSYA DL..GKAARD IFNKG.FGFG L....VKLDV KTKSCSG... 
                                 2SscrAAF78964Ss  M.CIP.PSYA DL..GKAARD IFNKG.FGFG L....VKLDV KTKSCSG... 
                                 1XlaeAAH46577Xl  M.AIP.PAYV DL..GKSARD IFTKG.YGFG F....IKLDL KTKSENG... 
                                  Ssal_TC22668__  M.AVP.PAYS DL..GKAAKD IFGKG.YGFG I....VKLDL KTKAQSG... 
                                 3BtauNP777154Bt  M.CNT.PTYC DL..GKAAKD VFNKG.YGFG M....VKIDL RTKSCSG... 
                                 3MmusNP035826Mm  M.CNT.PTYC DL..GKAAKD VFNKG.YGFG M....VKIDL KTKSCSG... 
                                 3Hsap_NP005653H  M.CNT.PTYC DL..GKAAKD VFNKG.YGFG M....VKIDL KTKSCSG... 
                                 3RnorAAH61780Rn  M.CST.PTYC DL..GKAAKD VFNKG.YGFG M....VKIDL KTKSCSG... 
                                 3Sscr_AAF78965S  M.CNT.PTYC DL..GKAAKD VFNKG.YGFG M....VKIDL RTKSCSG... 
                                 XtroTC18393_TL_  M.AIP.PAYA DL..GKSARD IFTKG.YGFG F....IKLDL KTKSENG... 
                                 1RnorXP_216715R  M.AVS.PTYT DL..AKSARD VFTKD.YGFG L....IKLDL KTKSENR... 
                                 Cint_ci01001510  M.PVP.PQYT DL..GKSAKD LFEKG.FGYG F....AKVDL KTKTSTG... 
                                 RappTC26_TL_2or  M.A.P.PCYA DL..GKQARD LFNKN.YHFG V....VKLDC KSTTQTG... 
                                 AgamXP_318946Ag  M.A.P.PSYS DL..GKQARD VFNKG.YHFG L....WKLDV KTKTNSG... 
                                 DmelAAL47980Dme  M.A.P.PSYS DL..GKQARD IFSKG.YNFG L....WKLDL KTKTSSG... 
                                  Aaeg_TC35523__  M.A.P.PAYA DL..GKQARD VFNKG.YHFG L....WKLDV KTKTNSG... 
                                   DpseB_porin__  M.A.P.PSYS DL..GKQARD IFSKG.YNFG L....WKLDL KTKTPSG... 
                                 MgalP82013MgalV  ..AIP.PSYA DL..GKSARD IFNKG.YGFG L....VKLDV KTKSASG... 
                                 2XlaeP81004Xlae  ..AVP.PSYA DL..GKSARD IFNKG.YGFG L....VKLDV KTKSATG... 
                                 RnorAAD02476Rno  M.AVP.PTYA DL..GKSARD VFTKG.YGFG L....IKLDL KTKSENG... 
                                          Amel__  ..A.P.PSYN DL..GKSARD LFSSG.YHFG L....IKLDV KTKTKSG... 
                                 HcoaAY588068Hco  M.A.P.PTYG DL..GKSARD VFGKG.YHFG L....WKLDV KTKTSSG... 
                                 PpgyCAH92156Ppg  M.CNT.PTYC DL..GKAAKD VFNKG.YGFG M....VKIDL KTKSCSG... 
                                 SjapAAP06199Sja  M..VP.PSFS DL..GKDARD LLFKK.FYFG V....YNIHC ETKKNN.... 
                                 DmelNP_609462Dm  A.AKT.PTYP DL..GKLARD LFKRG.YHPG I....WQIDC KTLTNSG... 
                                 PB_DmelCG31722_  .EGEM.PTYF HV..GALAKD CLING.FKIG A....WQMHC STRTDND... 
                                 PA_DmelCG31722P  .EGEM.PSYF HV..GLLAKM CLIHG.YTIG R....WKLQC TSKTEKD... 
                                      DpseC_22__  .EGEM.PTYF HV..GGAAKE CLIRG.YKFG V....WHLRC SSKMDNG... 
                                 AvarTC335_TL_1D  M..AP.PCYA DL..GKQARD LFNKN.YHFG V....VKLDC KSTTQTG... 
                  Catfish_TC10105_ESTScan+2EST92  M.AVP.PAYA DL..GKSAKD IFNKG.YGFG L....VKLDV KTKSASG... 
                                 AnidEAA60319Ani  M.AAP.AAFS DI..AKAAND LLNKDFYHGS A....ASLEV KSKAPNG... 
                                 Cpos_TC4161_98p  M.AAP.AAFG DI..AKTVND LLNKDFYHTS A....ASLEV KSKAPNG... 
                                 Afum_Afu4g06910  M.SAP.AAFS DI..AKAAND LLNKDFYHTS A....GILEV KSKAPNG... 
                  chytrid1_Blastocladiella_emers  ......IVFS DI..GKAASD LLGKD.FPVG SI....KLEA KTTASNG... 
                  Fungi1_Ajellomyces_capsulatus_  .......... .......... .......... .......LEV KSKAPNG... 
                                 NcraXP_323644Nc  M.A.V.PAFS DI..AKSAND LLNKDFYHLA A....GTIEV KSNTPNN... 
                                 MgriEAA49310Mgr  M.S.I.PNFE DI..TKSAND LLTREFYHLA A....GTLEV KSKTPNN... 
                                 GzeaeEAA70159__  M.S.V.PAFS DI..AKPAND LLNKDFYHLS A....TTFEF KDTAPNG... 
          Metarhizium_anisopliae_CN809271_24_254  .......... .......... ......YHLS A....TTFEF KDTAPNG... 
                                 CalbEAK94542Cal  M.A.P.AAYS DL..SKASND LINKDFYHLS T....AAVDV KTVAPNG... 
                                 Pguil_ATCC_6260  M.A.P.PAFS DI..QKSSND LLTRDFFHLA P....AAIDV KTVAPNG... 
                                         Clusi__  M.A.P.IAFS DI..QKSSND LLNKDFFHLS S....AAVDV KSTAPNG... 
                                 DhanCAG87372Dha  M.A.P.PAFS DI..QKSSND LLNKDFFHLS T....AAVDV KSTAPNG... 
                                 Cgla_XP_445230_  M..IP.VEFG EI..SRNAQG VLNRDFFHGT .....GGVIQ VSTSSDD... 
                                 YlipXP_505530Yl  M.A.P.LAFS DI..AKASND LLNKDYYHLA R....ASLEI KTKAPNG... 
                                 1ScerNP_014343S  M.S.P.PVYS DI..SRNIND LLNKDFYHAT P....AAFDV QTTTANG... 
                                 SmikPORF18654Sm  M.S.P.PLYS DI..SRNIND LLNKDFYHAT P....AAFDV QTTTANG... 
                                 SkudriavzeviPor  M.S.P.PVYS DI..SRNIND LLNKDFYHAT P....AAFDV QTTTANG... 
                                 SbayanusProtein  M.S.P.PVYS DI..SRNIND LLNKDFYHAT P....AAFDV QTTTSNG... 
                                 SparPORF19133Sp  M.S.P.PVYS DI..SRNIND LLNKDFYHAT P....AAFDV QTTTANG... 
                                 ScastelliiPor1_  M.S.P.PFFN DI..SKDING LLNKDFYHNT P....AAVVV NTVTNNG... 
                                 EgosNP_983849Eg  M.A.P.PFFS DI..AKDING LLNRDFYHST P....AALDV KTSAPNG... 
                                 MIT_Spar_c440_1  M..VL.PFFN DI..SRDING LLNRDFFHTN P....LSLNI STTTENG... 
                                 MIT_Smik_c390_1  M..VQ.PFFN DI..SRDING LLNRDFFHAS P....LALNV STTTENG... 
                                 MIT_Sbay_c482_1  M.A.P.PFFH DI..SRDING LLNRDFFHTS P....LSLNV STKTQNG... 
                                 CglaXP_448140Cg  M.A.P.PFFS DI..FKSVND LLNKDFYHST P....AAVDL ESVAKNG... 
                                 KlacCAG97949Kla  M.A.P.PFFS DI..SKDING LLNKEFFHAT P....ASVDV KTTAPNG... 
                                 Mgram_mg_0692__  ..LLPIPAFG DL..GKAAND LINKDFYHAA Q....GTLDV KLNAPNG... 
                                 SpomNP_594661Sp  M.A.P.PAYA AI..NKLCND LLQRD.FPVG A....TLLSV RTTAPNG... 
                                 2ScerNP_012152S  M.A.L.RFFN DI..SRDVNG LFNRDFFHTN P....LSLNI STTTENG... 
                                 Pchrysosporium_  .......... DL..GKSSND LLGRDFY.FA G....TSLEV KTVTPSN... 
                                 Cneoformansvarn  .QAVP.PSWR DL..GKSSSD LLLKD.YPIQ G....TSLEV KTLTPSN... 
 Hebeloma_cylindrosporum_CK991718_BU964292_1_219  PQPVP.PSWK DL..GKSSND LLGKEYY.IN G....ASLEV KTQTPSN... 
Coprinopsis_cinerea_DN591718_DR774924_VDAC_3_275  .QPVP.PSWK DL..GKSSND LLSKD.YPIH G....TSLEV KTQTPSN... 
     Antrodia_cinnamomea_DR030596_DR031351_3_290  .QPVP.PSWK DL..GKSSND LLGKD.FPIN G....TTLEV KTNTPSN... 
                                 UmayEAK86065Uma  .QPVP.PSWK DL..GKAAGD LLSKD.YPIH G....NSLEV KTKTPNG... 
                                 Bfuck_BfCon_019  .QSCL..SQL SPISPRRPTI CSDKDFYHLT A....AALEV KSNTPNN... 
                                 Skud_potVDAC2_p  M..AP.PFFH DI..PRDING LLNRDFFHTS P....LSLSV STTTQNG... 
                                 1OsatCAB82853VD  MV.GP.GLYP EI..GKKARD LLYRD.YQTD H.....KFTL TTYTSNG... 
                                 2ZmayAAD56653VD  ....P.GLYS EI..GKKARD LLYKD.YHTD Q.....KFTL TTYAANG... 
                                 GraiTC32830_TL_  M.AGP.APFV DL..GKKAKD LLTKD.YNFD Q.....KFTL SMLSTTG... 
                                 1aZmayAAD56651V  MV.GP.GLYT EI..GKKTRD LLYKD.YQTD H.....KFTL TTYTSNG... 
                                 1bZmayAAD56652V  MV.GP.GLYT EI..GKKTRD LLYKD.YQTD H.....KFTL TTYSSNG... 
                                 CparDN957993_tB  ........YS EI..GKKARD LLYKD.YQSD H.....KFTV TTYTSAG... 
                                 2TaesS59546Taes  ....P.ALYN NI..GKKARD LLNRD.YTTG Q.....KFTF TTTAANG... 
                                 1TaesP46274Taes  M.GGP.GLYS GI..GKKAKD LLYRD.YQTD H.....KFTL TTYTANG... 
                                 HvulTC146872_TL  M.GGP.GLYS GI..GKKAKD LLYRD.YQTD H.....KFTL TTYTANG... 
                                 PglaAAP46186VDA  M.KGP.GLFS DI..GKKAKD LLTRD.YTYD Q.....KLTV STVSSSG... 
                                 AoffCV289442_tB  M.G.P.GLYI DI..GKKARD LLYKD.YQTH Q.....KFTL TTVTANG... 
                                 3TaesS59547Taes  M.A.P.GLYT DI..GKKTRD LLYRD.YCTH Q.....KFTL TTCTPEG... 
                                 3OsatCAC80851VD  M.A.P.GLYT DI..GKKTRD LLYRD.YGTH H.....KFTL TTCTPEG... 
                                 AthaAAM62480Ath  .VKGP.GLYT EI..GKKARD LLYRD.YQGD Q.....KFSV TTYSSTG... 
                                 1SoleT09116Sole  .VKGP.GLYS DI..GKRARD LLYRD.YQSD H.....KFTL TTYTANG... 
                                 AthaNP_186777At  .VKGP.GLYT EI..GKKARD LLYKD.HNSD Q.....KFSI TTFSPAG... 
                                 ParmAAD38145Par  .VKGP.GLYL DI..GKKARD LLYKD.YQSD H.....KFTV TTYTSTG... 
                                 1_3LcorAAQ87021  .VKGP.GLYS DI..GKKARD LLFKD.YQND H.....KFTI TTYTSAG... 
                                 1StubS46959Stub  .VKGP.GLYS DI..GKKARD LLYRD.YVSD H.....KFTV TTYSTTG... 
                                 GmaxTC214669_TL  .VKGP.GLYS DI..GKRARD LLFKD.YQND H.....KFTI TTYTSTG... 
                                 ShabDN172144tBL  ...GP.GLYT EI..GKKARD LLYKD.YQSD H.....KFSI TTYSPTG... 
                                 CretCF828801_1_  .I.GP.GLYS EI..GKKARD LLYKD.YQSD H.....KFTV TTYTSAG... 
                                 2OsatCAC80850VD  .PAGP.GLYS DI..GKKARD LLYRD.YHTD Q.....KFTL TTYAANG... 
                                 HvulTC147016_TL  .AAGP.GLYA DI..GKKARD LLNRD.YTTG Q.....KFTF TTTAANG... 
                                 AthaNP_200557At  .GSSP.APFA DI..GKKAKD LLNKD.YIFD H.....KFTL TMLSATG... 
                                 Hvul_TC136480__  .SKGP.VPFP IF..GKKARD ILYKD.YNFD Q.....KFSW STTSEFG... 
                                     Acep_TC71__  .GSGP.APFS EI..GKKARD LLTRD.YNFD H.....KFSL STVSKDG... 
                                 Lesc_TC157031__  .EQSP.APFS EI..GRRARD LLTKD.YSYD Q.....KFTF SIPSSSG... 
                                 AcomCO732114tBL  ..MGP.GLYS EI..GKKARD LLYKD.YHTD Q.....KFTI TTYTSTG... 
                                 SoffTC51786_TL_  .......... .......AKD LLYKD.YNFD Q.....KFSL STSSSSG... 
                                 1_1LcorAAQ87019  .AKGP.GLYT DI..GKKARD LLFKD.YHSD Q.....KFTI TTFSPTG... 
                                 1_2LcorAAQ87020  .AKGP.GLYT DI..GKRARD LLFKD.YHSD Q.....KFTI TTYSPTG... 
                                 GmaxTC204556_TL  .AKGP.GLYS DI..GKKARD LLFKD.YHSD Q.....KFTI TTYSPTG... 
                                 MtruTC100732_TL  .SKGP.GLYS DI..GKKARD LLYKD.YNTD Q.....KFTL TTYSPTG... 
                                 VvinTC39452_TL_  .GKGP.GLYT EI..GKKARD LLYKD.YQSD H.....KLTI TSCSPTG... 
                                 HannTC12969_TL_  .AKGP.GLYT DI..GKKARD LLYRD.YQGD H.....KFTI TTYSPTG... 
                                 StubP42055Stube  .GKGP.GLYT EI..GKKARD LLYKD.YQSD H.....KFSI TTYSPTG... 
                                 BrapAAS21632Bra  .GKGP.GLYT EI..GKKARD LLYKD.YQGD Q.....KLSI TAYSSTG... 
                                 VvinTC41569_TL_  .GNGP.APFS DI..GKKTRD LLNKD.YNFD H.....KFTL LMQSPGG... 
                                 McryT12558Mcrys  .AKGP.GLYT DI..GKKARD LLYRD.YQTD Q.....KFSI TTYSPTG... 
                                 3_1LcorAAQ87023  .ANGP.ALYP EI..GKRARD LLYKD.YNFD Q.....KFNL SIPSSTG... 
                                 GmaxTC217508_TL  .ANGP.APFS EI..GKRAKD LLYKD.YNFD H.....KFSL SIPNSTG... 
                                   PinuTC74370__  .GKGP.GLFS DI..GKKAKD LLTKD.YNYD Q.....KFTV TTFSETG... 
                                 VvinTC45741_TL_  .SKGP.GLFA DI..GKKAKD LLTRD.YISD Q.....KFTV STYSDTG... 
                                 GmaxTC226511_TL  .SKGP.GLFT DI..GKKSKD LLTKD.YNSD Q.....KLTI SSYSISG... 
                                 MtruTC101975_TL  .SKGP.GLYS DI..GKKAKD LLTKD.YNSD Q.....KLTV SSYSTTG... 
                                 GraiTC30003_TL_  .SKGP.GLFV DI..GKRAKD LLTKD.YTSD Q.....KFTV STYTGAG... 
                                 AthaNP201551Ath  .SKGP.GLFT DI..GKKAKD LLTRD.YNSD Q.....KFSI STYSASG... 
                                 MtruTC95285_TL_  .ANGP.APFS EI..GKRARD LLYKD.YNFD H.....KFSL SIPSSTG... 
                                 SbicTC94332_TL_  .SKGP.VPFV NI..GKRAKD LLYKD.YNFD Q.....KFSL STSSSSG... 
                                 Osat_TC253703__  .SKGP.APFL NI..GKRAKD LLYKD.YNFD Q.....KFSL TTTSNSG... 
                                 2_1LcorAAQ87022  .SKGP.GLFS DI..GKKPRD LLTKD.YSSD Q.....KLTV SSYSTAG... 
                                 AcepAJ559602tBL  M..GP.GLYS EI..GKKARD LLYRD.YQTD Q.....KFSI TTVTPYG... 
                                 AmajAJ559602EST  ...GP.GLYS DI..GKRARD LLNKD.YQSD Q.....KFTL TTYSPTG... 
                                 ZaetAJ701429_tB  M..GP.GLYS EI..GKKARD LLYKD.YQTD H.....KFSI TTYTANG... 
                                 Soff_CA103919tB  MV.GP.GLYT EI..GKKTKD LLYKD.YQTD H.....KFTV TTYTSHG... 
                                 PvirDN141290_tB  .V.GP.GLYT EI..GKKTRD LLYRD.YQTD H.....KFTL TTYTSNG... 
                                 BvulTC160_TL_1o  .VNGP.GLFS DI..GKRAKD LLSKD.YVLD Q.....KFTI SSCSETG... 
                                 GraiTC37225_TL_  .GKGP.GLYT EI..GKKARD LLYKD.YQTD H.....KFTL TTSSPTG... 
                                 LsatTC11865_TL_  .GKGP.GLYP DI..GKKARD LLYRD.YQGD H.....KFSL TTYTANG... 
                                 NtabTC2176_TL_2  .GKGP.GLYS DI..GKRARD LLYRD.YQTD H.....KFTI TTYSPTG... 
                                 HvulTC131984_TL  MA..P.GLYT DI..GKKTRD LLYRD.YCTH Q.....KFTL TTCTPEG... 
                                 CsinCF838837_tB  ...GP.GLYT DI..GKKARD LLYKD.YQSD H.....KFTI TTYSPTG... 
                                 GraiTC27588_TL_  .GKGP.GLYT DI..GKKARD LLYKD.YQAD H.....KFTL TTYTSNG... 
                  Populus_TC20353_framefinder+2O  MGKGP.GLYS DI..GKKARD LLYKD.YQSD H.....KFTV TTYTSAG... 
                  Ntab_TC3063_ORF1..821_frame+1_  ...GP.GLYS DI..GKKARD LLYRD.YVSD H.....KFTV TTYSSTG... 
                  Lesc_TC162764_framefinder+2ORF  MGKGP.GLYT EI..GKKARD LLYKD.YQSD H.....KFSI TTYSPTG... 
                  Lesc_tomato_TC163423_framefind  MGKGP.GLYS DI..GKKTRD LLYRD.YQTD H.....KFTI TTYSATG... 
                  1_2GmaxTC204557_former_TC99397  MSKGP.GLYS DI..GKKARD LLFKD.YHSD Q.....KFTI TTYSPTG... 
                              StubTC112694_POM34  MGKGP.GLYS DI..GKKTRD LLYRD.YQTD H.....KFTI TTYSPTG... 
                              LescTC162756_POM36  MVKGP.GLYS DI..GKKARD LLYRD.YVSD H.....KFTI TTFSTTG... 
                                 1_3MtruTC100708  MVKGP.GLYS DI..GKRARD LLFKD.YQND H.....KFTI TTQTLAG... 
                                    TaesTC266431  M.A.P.GLYT DI..GKKTRD LLYRD.YCTH Q.....KFTL TTCTPEG... 
                  TaesTC250606_framefinder_TC859  MG.GP.GLYS GI..GKKAKD LLYRD.YQTD H.....KFTL TTYTANG... 
                             TaesTC247991_VDAC2?  ..AGP.GLYA DI..GKKARD LLNRD.YTTG Q.....KFTF TTTAANG... 
                           2StubTC126162_VDAC2_1  MSKGP.GLFA DI..GKKARD LLTKD.YISD Q.....KLSI STYSDTG... 
                           2LescTC162396_VDAC2.1  M..GP.GLFS DI..GKKAKD LLTKD.YIAD Q.....KLSI STYSDTG... 
                            ZmayTC249163_VDAC2.1  MK.GP.GLFS DI..GKKAKD LLSKD.YTYD Q.....KLTI STASASG... 
                  TaesTC235188_framefinder_TC869  MK.GP.GLFT DI..GKKAKD LLTRD.YTYD Q.....KLSV STVSSSG... 
                           3StubTC113566_VDAC3.1  MEQSP.APFS EI..GRRARD LLTKD.YNYD Q.....KFTF SIPSSSG... 
                  Populus_tricocarpa_TC28473_fra  MVKGP.GLYS EI..GKKARD LLYKD.YQTD H.....KFTL NTSSPTG... 
                  Brassica_napus_TC1472_ESTScan+  MGKGP.GRYT DI..GKKARD LLYKD.HNSD Q.....KLSI TTHSPAG... 
                  Spruce_TC286_framefinder+2ORF9  MGKGP.GLYS DI..GKKTRD LLNKD.YNFD Q.....KFSF TSYTSTG... 
                     PinTC74289_framefinder+2ORF  MGKGP.GLYS DI..GKKTRD LLNKD.YNFD Q.....KFSF TSYTSTG... 
                    PinuTC60518_framefinder+1ORF  MVKGP.GLFS DI..GKKSRD LLYKD.FLVD Q.....KFSL TTYTPTG... 
                  Pinus_taeda_gi|49625878|gb|CO4  ...GP.GLFS NI..GKKARD LLTKD.YSYD Q.....KFAV ATYSDDG... 
                  Poppy_Eschscholzia_californica  MGKGP.GLYT DI..GKRARD LLYRD.YQSD Q.....KFTV TTYTSTG... 
                  Liriodendron_tulipifera_gi|741  MSKGP.GLYS DI..GKKARD LLCKD.YQSD H.....KFTI TTYTSTG... 
                  Dicot_Saruma_henryi_gi|7411225  ........YS DI..GKRARD LLYRD.YQPD Q.....KFTI TTLTSTG... 
                  spruce_Picea_glauca_gi|5016418  .......LYS DI..GKKTRD LLNKD.YNFD Q.....KFSF TSYTSTG... 
                  Acorus_americanus_gi|42651650|  .......... .......... .......... .......... ...TANG... 
                  moss_Selaginella_moellendorffi  ........FS DI..GRNTRD LLNKD.YIYN H.....KFTV TTTTSSG... 
                  Triphysaria_versicolor_gi|6804  .......... .......... .......... ........TL TTYSPTG... 
                  Picea_sitchensis_gi|70232714|g  ...GP.GLYS DI..GKKTRD LLNKD.YNFD Q.....KFSF TSYTSTG... 
                  Cycas_rumphii_gi|66986833|gb|D  M..GP.GLFS DI..GKKTRD LLYKD.YLID Q.....KFSL TTYTSTG... 
                                       Wmir74114  .........S DI..GKGARD LLYKD.YNFD H.....KIAL TTYTSTG... 
                                       Wmir74072  ...GP.GLFS EI..GKKTRD LLYKD.YLVD Q.....KFSV TTYTSSG... 
                                 ZmayP42057VDACo  .VVAV.GLYT DI..GKKTRD LLYKD.YNTH Q.....KFCL TTSSPNG... 
                            ZmayTC249611_plastid  M.A.P.GLYT DI..GKKTRD LLYKD.YNTH Q.....KFSL TTCSPNG... 
                                 PsatB55017Psati  .VKGP.GLYT DI..GKKARD LLYKD.YHSD K.....KFTI STYSPTG... 
                                 PsatP42054Psati  .VKGP.GLYT DI..GKKARD LLYKD.YHSD K.....KFTI STYSPTG... 
                                 SbicTC103036_TL  M.A.P.GLYT DI..GKKTRD LLYKD.YNTH Q.....KFSL TTCSPHG... 
                                 SoffTC52283_TL_  M.A.P.GLYT DI..GKKTRD LLYKD.YNTH Q.....KFSL TTCSPHG... 
                  plant_Closterium_peracerosum_g  .......SFS DI..GKKAKE LLFKH.YAYD H.....SINI STKTDSG... 
                                  CreiC2200010__  M.P.V.VSFG DI..GKAAKG LLGGD.KPTG TFSFDPKLSV SSTTASG... 
                                 CreiC_280032Chl  M.PAA.VAFG DI..AKKAKG LLGGD.AATG TFQLAPKLVI NSTTASG... 
                                 GsulHET_41H06tB  .......IFA DL..GKTAKK LLEDD.YCFD N.....KVTL KSATSNG... 
                                 CmerCMO111CCmer  M..VI.KLFS KL..GENSKK ILNDD.FVFQ P.....KLTV KSTTQNG... 
                                  Pram11000184__  M..VV..LYK DL..AKTAEN VLRDD.YDFS R.....KLKI KSKASNG... 
                                   Psoj1010023__  M..VV..LYK DI..AKTAEN VLRDD.YDFS R.....KLKI KTKASNG... 
                                  Psoj_1010022__  M..VV..LYK DL..AKTAEN VLRDD.YDFS R.....KLKI KSKASNG... 
                           Phy-parasitica_gi|684  M..VV..LYK DI..AKTAEN VLRDD.YDFS R.....KLKI KTKASNG... 
                           Phy-infestans_gi|5814  M..VV..LYK DI..AKTAEN VLRDD.YDFS R.....KLKI KTKASNG... 

                                                  51                                                 100 
                          Ancycaninum_gi|2180864  EV.EF.KTSA .SHNLGSGKL GGNLDVKY.K IPAYG..... LTLT.EKWNT 
                         Ancylceylanicum_gi|2818  EV.EF.KTSA .SHNLGSGKL GGNLDVKY.K IPAYG..... LTLT.EKWNT 
                                 2CeleNP_501211C  EV.EF.KSAA .SHNIGSGKL GGNLDVKY.K IPQYG..... ITLT.EKWNT 
                                 CbriCAE61902Cbr  EV.EF.KSNA .SHNLGSGKL GGNLDVKY.K IPQYG..... ITLT.EKWNT 
                  Necator_americanus_gi|23379004  .......... ......SGKL GGNLDVKY.K IPSYG..... LTLT.EKWNT 
                  Haemonchus_contortus_gi|275909  EV.EF.KTSA .AHNLGSGKL GGNLDVKY.K IPSYG..... LTLT.EKWNT 
                  Nippostrongylus_brasiliensis_g  EV.EF.KTSA .AHNLGSGKL GGNLDVKY.K IPAYG..... LTLT.EKWNT 
                  Parastrongyloides_trichosuri_g  EV.EF.KTNA .SHNIGSGKL GGNLDVKY.K IPQYG..... ITLT.EKWNT 
                  Caenorhabditis_remanei_gi|6827  EV.EF.KSAA .SHNIGSGKL GGNLDVKY.K IPQYG..... ITLT.EKWNT 
                  Ascaris_suum_gi|18688372|gb|BM  EV.EF.KTGA .VHTIASGRM AGNLDVKY.K IPSYG..... ITLT.EKWNT 
                  Pratylenchus_penetrans_gi|2149  EV.EF.SSAA .VHTVATGKL AGNFDVKY.R IPSYG..... VVLT.EKWNT 
                  Meloidogyne_incognita_gi|39643  .V.EF.KSEG .EHNLSTQKI KNKLEVKY.K IPEYG..... TTIT.ESLNT 
                  lancelet_Branchiostoma_florida  .......... .......... .......... ..DYG..... LTFT.EKWNT 
                  2Opossum_Mdom_scaffold_16656_v  .V.EF.SSSG .SSNTDTGKV SGTLETKY.K WCEYG..... LTFT.EKWNT 
                  3Opossum_Mdom_scaffold_12774_H  ...EF.STSG .HSYTDTGKA SGNLETKY.K ICDYG..... LTFI.QKWNT 
                  1Opossum_Mdom_scaffold_13310_v  .L.EF.TSSG .SANTETSKV SGSLETKY.K WSEYG..... LTFI.EKWNT 
                  Tribolium_castaneum_gi|7572142  .V.EF.NTGG .VSNQESGKV FGSLETKY.K VKEYG..... LTFS.EKWNT 
                  Salamander_Ambystoma_tigrinum_  .L.EF.TSSG .SANSETSKV TGSLETKY.K WAEYG..... LTFT.EKWNT 
                  Squirrel_Spermophilus_laterali  .L.EF.TSSG .SANTETTKV TGSLETKY.R WTEYG..... LTFT.EKWNT 
                  1Macaca_mulatta_SCAFFOLD106281  .L.EF.TSSG .SANSETTKV TGRLETKY.R WTEYG..... LTFT.EK.NT 
                  B-1Gasterosteus_aculeatus_gi|7  .V.EF.KTTG .SSNTDTSKV AGNLETKY.K RAEYG..... LTFT.EKWNT 
                  B-1Pimephales_promelas_gi|7356  .V.EF.KTCG .TSNMDSNKV SGNLETKY.K WAEYG..... LTFT.EKWNT 
                  B-2Macaca_mulatta_gi|47153239|  .V.EF.STSG .SSNTDTGKV TGTLETKY.K WCEYG..... LTFT.EKWNT 
                  B-lamprey_Petromyzon_marinus_g  .V.EF.STSG .SSNSETGKV NASLETKY.K WADYG..... LNLT.EKWST 
                  tick_Ixodes_scapularis_gi|6351  .V.EF.NVSG .TSLXDTGKV NASLETKY.K VSDLG..... LTLK.EKWNT 
                  tunicate_Molgula_tectiformis_g  .L.EF.TTKV .SHSRQTDQM TGSLESKY.K RPANG..... LTFT.EKWTT 
                  cnidaria_Hydra_magnipapillata_  .V.EF.TAEG .SHTTDTGNV AGSLETKF.K YADYG..... LTFS.EKWST 
                              XtroAL650241_2-230  .V.EF.ATSG .SSNTDSGKV NGSLETKY.K WGEYG..... LTFT.EKWNT 
                              XtroAL638432_1-213  .V.EF.ATSG .SSNTDSGKV NGSLETKY.K WGEYG..... LTFT.EKWNT 
                              1GgalTC10222_VDAC1  .L.EF.TSSG .SANSETSKV SGSLETKY.R WVEYG..... LMFT.EKWNT 
                               3OcunQ9TT13_VDAC3  .V.EF.STSG .HAYTDTGKA SGNLETKY.K VCNYG..... LTFT.QKWNT 
                      3GgalTC9741_TC208361_VDAC3  .V.EF.TATG .SSNTDTGKA LGNLETKY.K IKDYG..... LTFI.QKWNT 
                  urchin_2Strongylocentrotus_pur  .V.GF.TVSS .ASNNDTGKV DASLETKY.S WKEYG..... LSFK.EKWNT 
                  Lymnaea_stagnalis_LSC00596_par  .V.EF.KASL .SSNRDSGKV AGSLETKY.K WSEYG..... LTFT.EKWNT 
                  Argopecten_irradians_AIC01831.  .V.EF.TTKG .SSSHDSGKV SGSLETKY.K LPEHG..... LTFV.EKWNT 
                  Clam_Spisula_solidissima_TC158  .V.KF.TTKG .SHNTDTGRV SGELTTEY.K CSDYG..... TTFK.ETWNT 
                  Daphnia_magna_WFes0011484_WFes  .V.EF.TTGG .SSNLDSGKV VGNLETKY.K VPEYG..... LTFT.EKWNT 
                      fugu2FRUP00000156662|fugu6  ...EF.TSTG .SANTETSKV SGSLETKY.K WAEHG..... LTFT.EKWNT 
                      fugu4FRUP00000154974|fugu6  ...EF.ATSG .SSNTDTGKS GGHLETKY.K MKELG..... LNFS.QKWNT 
         fugu5fgh5_pm.C_scaffold_50000031|Takru4  .V.EF.ATSG .SSNTDTGKS GGHLETKY.K MKELG..... LNFS.QKWNT 
                  fugu-estExt_GW.C_290113|Takru4  .V.EF.KTSG .SSNIDNSKV TGTLETKY.K WAEYG..... LTFT.EKWST 
                                 Frub146568Frubr  .V.EF.KTSG .SSNTDTSKV AGSLETKY.K RPEYG..... LTFT.EKWNT 
                                 1BtauNP776910Bt  .L.EF.TSSG .SANTETTKV TGSLETKY.R WTEYG..... LTFT.EKWNT 
                                      DpseA_37__  .I.EF.FTTG .FASQDHSKV AGSLQSKY.K IEDSG..... LTLT.ERWNT 
                                 FhetTC3849_TL_1  .L.EF.TSTC .SGNTETSKV AGSLETKY.K WAEHG..... LTFT.EKWNT 
                                 PantroXP_507860  .E.EF.STSG .SSNTDTGKV TGTLETKY.K WCEYG..... LTFT.EKWNT 
                                 1SscrAAF78963Ss  .L.EF.TSSG .SANTETTKV TGSLETKY.R WTEYG..... LTFT.EKWNT 
                                 1Olat_TC37369__  .L.EF.TSTG .SANTETSKV AGSLETKY.K WAEHG..... LTFT.EKWNT 
                                 1HsapNP003365Hs  .L.EF.TSSG .SANTETTKV TGSLETKY.R WTEYG..... LTFT.EKWNT 
                                 1MmusQ60932Mmus  .L.EF.TSSG .SANTETTKV NGSLETKY.R WTEYG..... LTFT.EKWNT 
                                 2Olat_TC37277__  .V.EF.KTSG .SSNTDTSKV SGTLETKY.K RAEYG..... LTFT.EKWNT 
                                 2HsapP45880Hsap  .V.EF.STSG .SSNTDTGKV TGTLETKY.K WCEYG..... LTFT.EKWNT 
                                 2RnorNP_112644R  .V.EF.STSG .SSNTDTGKV SGTLETKY.K WCEYG..... LTFT.EKWNT 
                                 TnigCR691432Tni  .V.EF.KTSG .SSNTDTSKV AGSLETKY.K RPEYG..... LTFT.EKWNT 
                                  Omyk_TC69875__  .V.EF.KTAG .STNTDTSKV AGSLETKY.K RSEYG..... LTFT.EKWNT 
                                 DrerNP_955879Dr  .V.EF.KTSG .SSNTDTSKV VGSLETKY.K RSEYG..... LTFT.EKWNT 
                                 TnigCR658615Tni  .V.EF.KTSG .SSNIDNSKV TGNLETKY.K WAEYG..... LTFT.EKWST 
                                 SacaAAF65254Sac  .V.EF.TTSG .SSNTDTGKA TGSLETKY.K LKEYG..... LTFT.EKWNT 
                                 DrerAAH65468Dre  .V.EF.TTGG .SSNTDTGKA AGNLETKY.K VKELG..... LSLN.QKWNT 
                                 DrerAAQ97862Dre  .L.EF.KSSG .SANTETSKV AGTLETKY.K WAEHG..... LTFT.EKWNT 
                                 GgalNP_990072Gg  .V.EF.TTSG .SSNTDTGKV NGSLETKY.K WAEYG..... LTFT.EKWNT 
                                 2MmusNP_035825M  .V.EF.STSG .SSNTDTGKV SGTLETKY.K WCEYG..... LTFT.EKWNT 
                                 2HsapNP_003366H  .V.EF.STSG .SSNTDTGKV TGTLETKY.K WCEYG..... LTFT.EKWNT 
                                 2BtauNP_776911B  .V.EF.STSG .SSNTDTGKV TGTLETKY.K WCEYG..... LTFT.EKWNT 
                                 2SscrAAF78964Ss  .V.EF.STSG .SSNTDTGKV TGTLETKY.K WCEYG..... LTFT.EKWNT 
                                 1XlaeAAH46577Xl  .L.EF.TSSG .SANAETSKV SGNLETKY.K WAEYG..... LTFT.EKWNT 
                                  Ssal_TC22668__  .V.EF.ATSG .SSNTDTGKA AGNLETKY.K VKELG..... LSFT.QKWNT 
                                 3BtauNP777154Bt  .V.EF.STSG .HAYTDTGKA SGNLETKY.K ICNYG..... LTFT.QKWNT 
                                 3MmusNP035826Mm  .V.EF.STSG .HAYTDTGKA SGNLETKY.K VCNYG..... LTFT.QKWNT 
                                 3Hsap_NP005653H  .V.EF.STSG .HAYTDTGKA SGNLETKY.K VCNYG..... LTFT.QKWNT 
                                 3RnorAAH61780Rn  .V.EF.STSG .HAYTDTGKA SGNLETKY.K VCNYG..... LIFT.QKWNT 
                                 3Sscr_AAF78965S  .V.EF.STSG .HAYTDTGKA SGNLETKY.K ICDHG..... LTFT.QKWNT 
                                 XtroTC18393_TL_  .L.EF.TSSG .SANAETNKV AGSLETKY.K WAEYG..... LTFT.EKWNT 
                                 1RnorXP_216715R  .L.EF.TSSV .SANTETTKV NCSLETKY.R WTEYG..... VTFT.EKWNT 
                                 Cint_ci01001510  .V.EF.TTKG .ASCNESGNI NGSLETKY.K QPKHG..... LTFT.EKWTT 
                                 RappTC26_TL_2or  .V.EF.NVSG .TSLNDTGKV NASLETKY.K VPEYG..... LTLK.EKWNT 
                                 AgamXP_318946Ag  .V.EF.STSG .HSNQDTGKV FGSLETKY.K VKEYG..... LNFS.EKWNT 
                                 DmelAAL47980Dme  .I.EF.NTAG .HSNQESGKV FGSLETKY.K VKDYG..... LTLT.EKWNT 
                                  Aaeg_TC35523__  .V.EF.NTSG .SSNQDNGKV FGSLETKY.K VKEYG..... LNFS.EKWNT 
                                   DpseB_porin__  .I.EF.NTAG .HSNQESGKV FGSLETKY.K VKDYG..... LTLT.EKWNT 
                                 MgalP82013MgalV  .V.EF.TTSG .SSNTDTGKV NGSLETKY.K WAEYG..... LTFT.EKWNT 
                                 2XlaeP81004Xlae  .V.EF.TTSG .TSNTDSGKV NGSLETKY.K WGEYG..... LTFT.EKWNT 
                                 RnorAAD02476Rno  .L.EF.TSSG .SANTETTKV TGSLETKY.R WTEYG..... LTFT.EKWNT 
                                          Amel__  .V.EF.SSGG .VSNQDTGKV FGSLETKY.N IDDYG..... LKFS.EKWNT 
                                 HcoaAY588068Hco  .V.EF.STGG .VSNQETGKV FGTLETKY.K LKDYG..... VTFT.EKWNT 
                                 PpgyCAH92156Ppg  .VMEF.STSG .HAYTDTGKA SGNLETKY.K VRNYG..... LTFT.QKWNT 
                                 SjapAAP06199Sja  .I.EY.KSNL .SDGPRPNKM YFDLQEKL.A FPQYG..... FAIT.KKWSS 
                                 DmelNP_609462Dm  .I.EF.FTTG .FASQDNSKV TGSLQSKY.K IEDQG..... LTLT.ERWNT 
                                 PB_DmelCG31722_  .F.YLNTFGE .GYPTMKNVF GG.MEV.F.K ..EVG.N... YSTS.LGWFT 
                                 PA_DmelCG31722P  .F.YLSSFGE .GYPTWNTVY GG.LEA.Y.K ..ESG.N... FHAS.LAWLS 
                                      DpseC_22__  .V.VLSSFGE .GNPLLTSVF GG.LEV.F.K ..EFE.N... SHTSLTWVTS 
                                 AvarTC335_TL_1D  .V.EFNVSGT .SLN.DTGKV NASLETKY.K VPEYG..... LTFK.EKWNT 
                  Catfish_TC10105_ESTScan+2EST92  .V.EF.KTSG .SSNTDTSKV VGSLETKY.K RSEYG..... LTFT.EKWNT 
                                 AnidEAA60319Ani  .V.TF.NVKG .K.SAHEGPI AGSLEAKY.V DAPTG..... LTLT.QAWTT 
                                 Cpos_TC4161_98p  .V.TF.NVKG .K.SAHEGPI SGSLEAKY.V DPPTG..... LTLT.QTWTT 
                                 Afum_Afu4g06910  .V.TF.NVKG .K.SAHEGPI AGSLEAKY.V DLPTG..... LTLT.QAWTT 
                  chytrid1_Blastocladiella_emers  .V.NF.TVTG AK.DNKTGGI AGDLKTKY.A DKSKG..... LTLT.ETWTT 
                  Fungi1_Ajellomyces_capsulatus_  .V.TF.NVKG .K.SVSEGPI NGALEAKY.V DAPTG..... LTLT.QTWNT 
                                 NcraXP_323644Nc  .V.AF.KVTG .K.STHDKVT SGALEGKF.T DKPNG..... LTVT.QTWNT 
                                 MgriEAA49310Mgr  .V.DF.KVKG .K.STHEGAT SGSLEGKF.A DKSLG..... LTLT.QSWNT 
                                 GzeaeEAA70159__  .V.AF.KVTG .K.SSHEKAT SAAIEGKY.T DKPTG..... LTLT.QTWNT 
          Metarhizium_anisopliae_CN809271_24_254  .V.AF.KVTG .K.SSHEKAT SAAIEGKY.T DKPSG..... LTLT.QTWNT 
                                 CalbEAK94542Cal  .V.TF.TVKG .K.TTKDDTI SASVDAKY.L DKATG..... LTLT.QGWNN 
                                 Pguil_ATCC_6260  .V.GF.TVKG .K.TNSANAI AASVEAKY.A DKSTG..... LTLT.QAWNN 
                                         Clusi__  .V.AF.TVKG .K.TAKDNSI AASVDAKY.A DKATG..... LTLT.QGWNN 
                                 DhanCAG87372Dha  .V.GF.TVKG .K.TAKDNSI AASIEAKY.A DKPSG..... LTLT.QAWNN 
                                 Cgla_XP_445230_  .F.RF.NSRG .K.F.SDGNF GANLSGRH.A IKGTG..... IAVS.QSLDN 
                                 YlipXP_505530Yl  .V.AF.VAKG .KSSQKDGSI AGNLEAKY.A DKANG..... VTVT.QGWTT 
                                 1ScerNP_014343S  .I.KF.SLKA .KQPVKDGPL STNVEAKL.N DKQTG..... LGLT.QGWSN 
                                 SmikPORF18654Sm  .I.KF.SLKA .RQPVKDGPL STNVEAKL.N DKQTG..... LGLT.QGWSN 
                                 SkudriavzeviPor  .V.KF.SLKA .KQPVKDGPL STDVEAKL.N DKQTG..... LGLT.QGWSN 
                                 SbayanusProtein  .I.KF.ALKA .KQPVKDGPL STDVEAKL.N DKQTG..... LGLT.QGWSN 
                                 SparPORF19133Sp  .I.KF.SLKA .KQPVKDGPL STNVEAKL.N DKQTG..... LGLT.QGWSN 
                                 ScastelliiPor1_  .V.KF.TVNA .RQPVKEGPL QANVESKF.S EKTTG..... LTLT.QGWSN 
                                 EgosNP_983849Eg  .V.GF.TVKG .KTSPKDGSV AANVEARV.A DKATG..... LTLT.QGWSS 
                                 MIT_Spar_c440_1  .V.NF.TLRA .KQGVTEGPI QTSVEGRF.N DRKEG..... VSLS.QGWSN 
                                 MIT_Smik_c390_1  .M.SF.SLKG .KQTVKEGPI QTSVEGRF.Y DKKEG..... VSFS.QSWSN 
                                 MIT_Sbay_c482_1  .A.NF.ALRG .KQAVKEGPI QASVEGRF.Y DRKEG..... VSLS.QSWSN 
                                 CglaXP_448140Cg  .V.KF.NVKS .KQLVKEGPL AATVDAKF.T DKATG..... LTLT.QGWSN 
                                 KlacCAG97949Kla  .V.AF.TVKG .KTSPKDGSI AANVEVKA.S DKSTG..... LTFT.QGWNN 
                                 Mgram_mg_0692__  .T.KL.NVKG .KQGF.DGVT SGSVEGKH.V LKPQG..... ITIT.QAWST 
                                 SpomNP_594661Sp  .V.VF.NVSG .NQD.AKGVI SGKLETSF.N DKANG..... LTIS.QGWTT 
                                 2ScerNP_012152S  .V.NF.TLKA .KQGVTEGPI QTSVEGRF.Y DRKEG..... VSLS.QSWSN 
                                 Pchrysosporium_  .V.AF.KVSG .KQDDKTHLV SGELEAKY.T NKAHG..... LVFT.QAWTT 
                                 Cneoformansvarn  .V.AF.KVAG .TKDAKTDAI SGDIEGKY.V DFKNG..... LTFT.QGWTT 
 Hebeloma_cylindrosporum_CK991718_BU964292_1_219  .V.AF.KVQG .TRDSKSDAI HGDIEXKW.T DKVHG..... LTLT.QTWTT 
Coprinopsis_cinerea_DN591718_DR774924_VDAC_3_275  .V.AF.KVAG .NKDSKSAVI TGDLEAKY.T DKAHG..... LTVT.QAWTT 
     Antrodia_cinnamomea_DR030596_DR031351_3_290  .V.SF.KVGG .TRDTKSTLI TGDLEGKY.V DKKHG..... VVFT.QGWTT 
                                 UmayEAK86065Uma  .V.TF.RVLG .IRDSKSQAI NGDLEAKW.E DRKNG..... VTFT.QAWST 
                                 Bfuck_BfCon_019  .V.AF.KVTG .KS.THDNAT SGLLEAKF.T DKPTG..... LTLT.QTWNT 
                                 Skud_potVDAC2_p  .V.NF.TLKG .KQVTKDGPI QTSVEGRF.C DRKEG..... VSLS.QGWSN 
                                 1OsatCAB82853VD  .V.AI.TATS .TKKADL..I FGEIQSQI.K N..N...... ITVD.VKANS 
                                 2ZmayAAD56653VD  .A.AI.TAAS .TRKDEA..I FNEIQSQL.K H..N...... VTVD.VKATS 
                                 GraiTC32830_TL_  .M.GL.TATG .LKKDQN..F FGDINTVY.K S..G...N.. TTVD.MKVDT 
                                 1aZmayAAD56651V  .V.AV.TASS .TKKADL..I LGEIQSQI.K N..N...... MTID.VKANS 
                                 1bZmayAAD56652V  .V.AV.TATS .TKKADL..I FSEIHSQI.K N..N...... MTVD.VKANS 
                                 CparDN957993_tB  .V.AI.TSSG .VKKGEL..F LADVSTQL.K N..K...N.. ITTD.VKVDT 
                                 2TaesS59546Taes  .A.TI.TSSS .TKKNEA..I LADLQTQV.K I..N...... FTVD.VKATS 
                                 1TaesP46274Taes  .P.AI.TATS .TKKADL..T VGEIQSQI.K N..N...... ITVD.VKANS 
                                 HvulTC146872_TL  .A.AI.TATS .TKKADL..I LGEIQSQI.K N..K...N.. ITVD.VKANS 
                                 PglaAAP46186VDA  .V.GL.TSTA .VKKGGL..Y TLDVSSVY.K Y..N...... TVVD.IKVDT 
                                 AoffCV289442_tB  .V.AI.TASS .TRKNEM..I FGEIQSQL.K N..K...N.. VTVD.VKANS 
                                 3TaesS59547Taes  .V.AI.TAAG .TRKNES..I FGELQTQL.K N..N...... LTVD.IKANS 
                                 3OsatCAC80851VD  .V.TI.TAAG .TRKNES..V FGELQTQL.K N..K...... LTVD.VKANS 
                                 AthaAAM62480Ath  .V.AI.TTTG .TNKGSL..F LGDVATQV.K N..N...... FTAD.VKVST 
                                 1SoleT09116Sole  .V.AI.TSTG .TKKGEL..F LADVSTKL.T N..N...... ITTD.VKVDT 
                                 AthaNP_186777At  .V.AI.TSTG .TKKGDL..L LGDVAFQS.R R..N...... ITTD.LKVCT 
                                 ParmAAD38145Par  .V.AI.SSTG .IRKGDL..Y LGDVSTQL.K N..N...... ITTD.VKVDT 
                                 1_3LcorAAQ87021  .V.EI.TSTG .VKKGEI..Y LADVSTKL.K N..N...... ITTD.VKVDT 
                                 1StubS46959Stub  .V.AI.TASG .LKKGEL..F LADVSTQL.K N..N...... ITTD.VKVDA 
                                 GmaxTC214669_TL  .V.EI.TSTG .VRKGEI..Y LADVSTKV.K N..K...N.. ITTD.VKVDT 
                                 ShabDN172144tBL  .V.VI.TSSG .SKKGDL..F LADVNTQL.K N..K...N.. VTTD.IKVDT 
                                 CretCF828801_1_  .V.AI.TSSG .VKKGEL..F LADVSTQL.K N..K...N.. ITTD.VKVDT 
                                 2OsatCAC80850VD  .A.AI.TVAG .TKKNES..I FSEIQSQV.K N..N...... VSVD.VKATS 
                                 HvulTC147016_TL  .A.TI.TSSS .TKKNEA..I LSDLQTQV.K I..K...N.. FTVD.VKATS 
                                 AthaNP_200557At  .T.EF.VATG .LKKDDF..F FGDISTLY.K G..N...... TIVD.LKIDS 
                                 Hvul_TC136480__  .L.SV.TAAG .VKFDEL..F IGDIRVQH.K S..G...R.. NTVD.VTIDC 
                                     Acep_TC71__  .L.GI.TATG .VKVDGL..F FGDIGTQF.K N..G...K.. TAVD.VKVNT 
                                 Lesc_TC157031__  .M.GI.TATG .VKKDQI..F IGDISTQY.K L..G...S.. TVVD.IKVDT 
                                 AcomCO732114tBL  .V.AI.TASG .TKKNEL..I FGEIHSQL.K N..K...N.. VTVD.VKANS 
                                 SoffTC51786_TL_  .L.NL.TATG .VKINED..F IGDIRTQH.K S..G...R.. TTVD.VIIDS 
                                 1_1LcorAAQ87019  .V.AI.TSSG .TKKGEL..F VADVNTQL.K N..N...... ITTD.IKVDT 
                                 1_2LcorAAQ87020  .V.AI.TSSG .IKKGEL..F VADVNTQL.K N..N...... ITTD.LKVDT 
                                 GmaxTC204556_TL  .V.AI.TASG .TRKSEL..F LADVNTQL.K N..K...N.. ITTD.IKVDT 
                                 MtruTC100732_TL  .I.AL.TASS .TKKGEL..F LADINTQL.K H..K...N.. VTTD.IKVDT 
                                 VvinTC39452_TL_  .V.AI.TSSG .TKKGDI..F VADVNTQL.K N..K...N.. ITTD.VKIDT 
                                 HannTC12969_TL_  .V.AI.TSSG .TKKGDL..F LADVNTQL.K R..N...N.. VTAD.VKVDT 
                                 StubP42055Stube  .V.VI.TSSG .SKKGDL..F LADVNTQL.K N..N...... VTTD.IKVDT 
                                 BrapAAS21632Bra  .V.AI.TTSG .TNKGDL..F LGDVVTQI.K N..N...... FTAD.IKVAS 
                                 VvinTC41569_TL_  .M.GV.TATG .WKKDQI..F FGDVSTLY.K S..G...N.. TTVD.LKLDT 
                                 McryT12558Mcrys  .V.AI.TSSG .TKKGDL..F LADVNTQL.K N..N...... VTTD.IKVDT 
                                 3_1LcorAAQ87023  .L.GL.IATG .LKKDQI..F IGDINTLY.K S..N...... LTVD.VKVDT 
                                 GmaxTC217508_TL  .L.GL.IATG .LKKDKL..F VGDISTLY.K S..G...N.. TTVD.VKVDT 
                                   PinuTC74370__  .L.AF.TSTG .VKKGEL..F SGDLNTQY.K Y..Q...N.. AIVD.VKIDT 
                                 VvinTC45741_TL_  .V.AI.TSTA .VKKGGL..S TGDVAVQY.K Y..K...N.. SVID.VKADT 
                                 GmaxTC226511_TL  .V.AL.TSTS .VKKGGL..S TGDVAALY.K Y..K...N.. TIID.VKLDT 
                                 MtruTC101975_TL  .V.AL.TSTA .LKKGGL..S TGDVAGQY.K Y..K...N.. TLID.VKIET 
                                 GraiTC30003_TL_  .V.AI.TSTS .LKKGGL..S TGDVAALY.K Y..K...N.. TQFD.VKVDT 
                                 AthaNP201551Ath  .V.AL.TSTA .LKKGGV..H AADVATQY.K Y..N...... ALFD.VKIDT 
                                 MtruTC95285_TL_  .L.GL.TATG .LKRDKF..F VGDLNTLY.K S..G...N.. VTVD.VKVNT 
                                 SbicTC94332_TL_  .L.NL.TATG .VKINED..F IGVIRTQH.K S..G...R.. TTVD.VIIDS 
                                 Osat_TC253703__  .L.GL.TATG .VKIDEL..F IGDIQTQH.K S..G...K.. TTVD.VKIDS 
                                 2_1LcorAAQ87022  .V.AL.TSTA .VKKGGL..S VGDVAALY.K Y..N...... TLID.VKLDT 
                                 AcepAJ559602tBL  .A.AI.TASS .TKKNDL..I IGEIQSRL.K N..K...N.. VTVD.VKANS 
                                 AmajAJ559602EST  .V.TL.TSSG .TKKGEL..F LADVNTQL.K N..K...N.. ITTD.IKVDT 
                                 ZaetAJ701429_tB  .I.AI.TSSG .TKKNDL..I IGEIQAQQ.K S..N...G.. ITTD.VKVNS 
                                 Soff_CA103919tB  .V.AV.TASS .TKKADL..I FGEIQSQI.K N..K...N.. ITVD.VKANS 
                                 PvirDN141290_tB  .V.AV.TATS .TKKADL..I FGEIQSQI.K N..K...N.. VTID.VKANS 
                                 BvulTC160_TL_1o  .V.AF.TSTA .VKNGGL..S AGDVGALY.K Y..K...N.. VMAD.VKLHT 
                                 GraiTC37225_TL_  .V.AI.TSAG .TKKGEL..F LADVNTQL.K N..K...N.. VTTD.IKVDT 
                                 LsatTC11865_TL_  .V.SI.TSSG .AKKGEL..F LADVNTKL.I N..K...N.. ITTD.VKVDT 
                                 NtabTC2176_TL_2  .V.AI.TSSG .LKKGDL..F LADVNTQL.K N..K...N.. VTTD.IKVDT 
                                 HvulTC131984_TL  .V.AI.TAAG .TRKNES..I FGELQTQL.K N..K...N.. LTVD.IKANS 
                                 CsinCF838837_tB  .V.AI.TSSG .TKKGEL..F LADVNTQL.K N..K...N.. ITTD.LKVDT 
                                 GraiTC27588_TL_  .V.AI.TSTG .TKKGEL..L LADISTEL.K N..K...N.. ITTN.VKVDT 
                  Populus_TC20353_framefinder+2O  .V.AI.TSTG .IKKGEL..F LADISSQL.K N..K...N.. ITTD.VKVDT 
                  Ntab_TC3063_ORF1..821_frame+1_  .V.AI.TSSG .LKKGEL..F LADVNTQL.K N..K...N.. VTTD.VKVDT 
                  Lesc_TC162764_framefinder+2ORF  .V.VI.TSSG .SKKGDL..F LADVNTQL.K N..K...N.. VTTD.IKVDT 
                  Lesc_tomato_TC163423_framefind  .V.AI.TSSG .LKKGDL..F LADVNTQL.K N..K...N.. LTTD.IKVDT 
                  1_2GmaxTC204557_former_TC99397  .V.AI.TSSG .TKKGDL..F VADVNTQL.K N..K...N.. ITTD.IKVDT 
                              StubTC112694_POM34  .V.AI.TSSG .LKKGDL..F LADVNTQL.K N..K...N.. ITTD.IKVDT 
                              LescTC162756_POM36  .V.AI.TSSG .LKKGEL..F LADVSTQL.K N..K...N.. ITTD.VKVDT 
                                 1_3MtruTC100708  .V.EI.TSAG .VRKGEA..F LADVSTKV.K N..K...N.. VTTD.IKVDT 
                                    TaesTC266431  .V.AI.TAAG .TRKNES..I FGELQTQL.K N..K...N.. LTVD.IKANS 
                  TaesTC250606_framefinder_TC859  .A.AI.TATS .TKKADL..I LGEIQSQI.K N..K...N.. ITVD.VKANS 
                             TaesTC247991_VDAC2?  .A.TI.TSSS .TKKNEA..I LADLQTQV.K I..K...N.. FTVD.VKATS 
                           2StubTC126162_VDAC2_1  .V.AL.TSTA .VKKGGL..S TGDVGAQY.K Y..K...N.. TLID.VKVDT 
                           2LescTC162396_VDAC2.1  .V.AL.TSTA .VKKGGL..S TGDVGAALXN I..R...T.. PLID.VKVDT 
                            ZmayTC249163_VDAC2.1  .L.GL.TSTA .VKKGGL..Y SLDVSSVY.K Y..K...N.. TTVD.VKVDT 
                  TaesTC235188_framefinder_TC869  .V.AV.TSTA .VKKGGL..Y SLDVASAY.K Y..K...N.. NLVD.VKVDT 
                           3StubTC113566_VDAC3.1  .V.GI.TATG .VKKDQI..F IGDISTQY.K L..G...S.. TVVD.IKVDT 
                  Populus_tricocarpa_TC28473_fra  .V.TI.TSSG .TKKGDL..L AADVNTQL.K N..K...N.. ITTD.IKVDT 
                  Brassica_napus_TC1472_ESTScan+  .V.AI.TSTG .TKKGDS..L LGDVSLQL.K Q..K...N.. ITTD.LKVST 
                  Spruce_TC286_framefinder+2ORF9  .L.AF.TSTG .IKKGEF..F LGDLNTQL.K N..N...N.. VTTD.IKVDT 
                     PinTC74289_framefinder+2ORF  .L.AF.TSTG .IKKGEF..F LGDLNTQL.K N..N...N.. ITTD.IKVDT 
                    PinuTC60518_framefinder+1ORF  .L.VF.TSTG .TKKGEF..F LGDLTTQL.K N..K...N.. VTTD.IKVDT 
                  Pinus_taeda_gi|49625878|gb|CO4  .L.GI.TSTG .MNKGGL..F CGDIATLY.K Y..Q...K.. STID.VKVDT 
                  Poppy_Eschscholzia_californica  .V.AI.TSSG .TKKGEL..F LADVNTQL.K N..K...N.. ITTD.VKVDT 
                  Liriodendron_tulipifera_gi|741  .V.AI.TSTG .IKKGEL..F LADINTQL.K N..K...N.. ITTD.IKVDT 
                  Dicot_Saruma_henryi_gi|7411225  .V.TI.TSTG .LKKGEL..F LADVNTQL.K S..R...N.. FTTD.IKVDT 
                  spruce_Picea_glauca_gi|5016418  .L.AF.TSTG .IKKGEF..F LGDLNTQL.K N..N...N.. VTTD.IKVDT 
                  Acorus_americanus_gi|42651650|  .V.AI.TSTG .TKKGDI..T FGEIQTQL.K N..K...N.. VTTD.IKVNT 
                  moss_Selaginella_moellendorffi  .L.TF.TSTG .TRKGES..L GGELCGQF.K HY.N...... ITTD.VKVDT 
                  Triphysaria_versicolor_gi|6804  .V.VL.TSTG .TKKGDL..F LADVNTQL.K N..K...N.. ITTD.IKVDT 
                  Picea_sitchensis_gi|70232714|g  .L.AF.TSTG .IKKGEF..F LGDLNTQL.K N..N...N.. VTTD.IKVDT 
                  Cycas_rumphii_gi|66986833|gb|D  .L.VF.TSTG .TKKGEL..F VGELNTQL.K N..N...N.. ITTD.IKVDT 
                                       Wmir74114  .L.EF.SSTG .IKKGDI..F LGDIKTQL.K S..S...R.. VTTD.LKVDT 
                                       Wmir74072  .L.AF.TSTG .VKKGDL..F LGDLSTQL.K T..K...N.. VTTD.VKVNT 
                                 ZmayP42057VDACo  .V.AI.TAAG .TRKNES..I FGELHTQI.K N..K...... LTVD.VKANS 
                            ZmayTC249611_plastid  .V.AI.TAAG .TRKNES..I FGELHTQI.K N..K...K.. LTVD.VKANS 
                                 PsatB55017Psati  .V.AI.TSSG .TKKGFL..E LGDVNTQL.K N..N...... ITTQ.IKVDT 
                                 PsatP42054Psati  .V.AI.TSSG .TKKGEL..F LGDVNTQL.K N..N...... ITTD.IKVDT 
                                 SbicTC103036_TL  .V.AI.TAAG .TRKNES..I FGELHTQI.K N..K...K.. LTVD.IKANS 
                                 SoffTC52283_TL_  .V.AI.TAAG .TRKNES..I FGELHTQI.K N..K...K.. LTVD.VKANS 
                  plant_Closterium_peracerosum_g  .L.KF.QTAS .VKKGDE..V SCDVKTEI.E V..G...N.. VEAE.FKLDT 
                                  CreiC2200010__  .V.AL.TATT .VQKADK..V EASLKAAY.S T..K...... YSVD.VALSP 
                                 CreiC_280032Chl  .V.GI.TATA .VQKGDK..L DASVKAAY.T TGDK...... YSGD.VTVDP 
                                 GsulHET_41H06tB  .V.IY.TSEG .VQD.SFS.. .GSVSGEL.Q GEYKQK...G YNVT.TKLNT 
                                 CmerCMO111CCmer  .V.TY.SVNG .VQTPNGN.I EADFGTKF.K LEPANG..SI NTIS.LKLFT 
                                  Pram11000184__  .V.SF.TTEG .ALSANKS.I LAKVSGGF.T HGAS.V.... VFKK.LQITT 
                                   Psoj1010023__  .V.SF.TTEG .DMASNKA.I LAKLSGSF.T HASS.V.... VFKK.LQVTT 
                                  Psoj_1010022__  .V.SF.TTEG .ALNANKS.I LAKVSGGF.T HGAS.V.... VFKK.LQITT 
                           Phy-parasitica_gi|684  .V.SF.TTEG .DMASNKA.I LAKLSGSF.T HESSGV.... VFKKL.QVTT 
                           Phy-infestans_gi|5814  .V.SF.TTEG .DMASNKA.I LAKLSGSF.T HASSGV.... VFKKL.QVTT 

                                                  101                                                150 
                          Ancycaninum_gi|2180864  ENQLGTIIEV NEQ..FGRGL K.LT.....F DSLYAPHA.G KR...T..GK 
                         Ancylceylanicum_gi|2818  ENQLGTIIEV NEQ..FGRGL K.LT.....F DSLYAPHA.G KR...T..GK 
                                 2CeleNP_501211C  ENQLGTVIEV NEQ..FGRGL K.VT.....L DSLYAPHA.G KR...S..GK 
                                 CbriCAE61902Cbr  ENQLGTVVEI NEQ..FGRGV K.VT.....L DSLYAPHA.G KR...S..GK 
                  Necator_americanus_gi|23379004  ENQLGTIIEV NEQ..FGRGL K.LT.....F DSVYAPHA.G KR...T..GK 
                  Haemonchus_contortus_gi|275909  ENQLGTIIEV NEQ..FGRGL K.LT.....F DSLYAPHA.G KR...T..GK 
                  Nippostrongylus_brasiliensis_g  ENQLGTTIEV NEQ..FGRGL K.LT.....F ESVYAPHA.G KR...T..GK 
                  Parastrongyloides_trichosuri_g  ENQLGTVVEI NEQ..FGRGL K.LT.....F DSVYAPHA.G KR...S..GK 
                  Caenorhabditis_remanei_gi|6827  ENQLGTVIEV NEQ..FGRGV K.VT.....L DSLYAPHA.G KR...S..GK 
                  Ascaris_suum_gi|18688372|gb|BM  DNMLGTIIEV QDQ..FARGL K.LT.....L DSSYAPQV.G KR...T..GK 
                  Pratylenchus_penetrans_gi|2149  ENLLGTIIEI QDR..FARGL K.LT.....L DSWYAPHN.G KR...S..GR 
                  Meloidogyne_incognita_gi|39643  ANQLGSILEL NNQ..LAKGL K.VT.....I DTKYTPNS.G KR...E..CL 
                  lancelet_Branchiostoma_florida  DNTLASEIKI EDQ..IAKGL S.LT.....F DTKFSPST.G KK...S..GQ 
                  2Opossum_Mdom_scaffold_16656_v  DNTLGTEIAI EDQ..ICQGL K.LT.....F DTTFSPNT.G KK...S..GK 
                  3Opossum_Mdom_scaffold_12774_H  DNTLGTEISM ENK..LADGL K.LT.....L DTIFVPNT.G KK...S..GK 
                  1Opossum_Mdom_scaffold_13310_v  DNTLGTEITV EDQ..LARGL K.LT.....F DSSFSPNT.G KK...N..AK 
                  Tribolium_castaneum_gi|7572142  DNTLATEVAI QDQ..LLKGL K.LS.....S DLTFSPQT.G SK...S..AR 
                  Salamander_Ambystoma_tigrinum_  DNTLGTEITI EDQ..LAKGL K.LT.....F DSSFSPNT.G KK...N..AK 
                  Squirrel_Spermophilus_laterali  DNTLGTEITV EDQ..LARGL K.LT.....F DSSFSPNT.G KK...N..AK 
                  1Macaca_mulatta_SCAFFOLD106281  DNTPGTEVTV EDQ..LSHEL K.VT.....F NSSFSPNT.G EK...M..LK 
                  B-1Gasterosteus_aculeatus_gi|7  DNTLGTEITV EDQ..IAKGL K.LT.....F DTTFSPNT.G KK...S..GK 
                  B-1Pimephales_promelas_gi|7356  DNTLGTEITV EDQ..ITKGL K.LT.....F DTTFSPNT.G KK...S..GK 
                  B-2Macaca_mulatta_gi|47153239|  DNTLGTEIAI EDQ..ICQGL K.LT.....F DTTFSPNT.G KK...S..GK 
                  B-lamprey_Petromyzon_marinus_g  DNTLATEISV EDQ..LAKGL K.LT.....L DTTFAPNT.G KK...S..GK 
                  tick_Ixodes_scapularis_gi|6351  DNTLATEISC DDQ..LARGL K.LA.....F NANFAPQT.G KK...S..GA 
                  tunicate_Molgula_tectiformis_g  GNNISTEVAV ENQ..LCNGS K.VT.....L CSAFSPDT.G KK...S..GA 
                  cnidaria_Hydra_magnipapillata_  DNVIATTISI DNK..IAQGV K.VD.....F DTTFAPVT.G KK...S..AK 
                              XtroAL650241_2-230  DNTLGTEIAI EDQ..IAKGL K.LT.....F DTTFSPNT.G KK...S..GK 
                              XtroAL638432_1-213  DNTLGTEIAI EDQ..IAKGL K.LT.....F DTTFSPNT.G KK...S..GK 
                              1GgalTC10222_VDAC1  DNTLGTEITL EDQ..LARGL K.LT.....F DSSFSPNT.G KK...S..AK 
                               3OcunQ9TT13_VDAC3  DNTLGTEISL ENK..LAEGL K.LT.....L DTIFVPNT.G KK...S..GK 
                      3GgalTC9741_TC208361_VDAC3  DNTLGTEVSM EDQ..LAEGL K.VA.....L DTIFVPNT.G KK...S..GK 
                  urchin_2Strongylocentrotus_pur  DNTLATEVTI EDQ..IAQGV K.LT.....L DTSFSPQT.G KK...S..GQ 
                  Lymnaea_stagnalis_LSC00596_par  ENVLNTEIKI EDQ..LAEGL E.LT.....F DTSFAPTT.G KK...S..GK 
                  Argopecten_irradians_AIC01831.  DNVLATEITI EDQ..LCKGL K.LA.....F ESSFAPQT.G KK...N..GQ 
                  Clam_Spisula_solidissima_TC158  DNVLSTEFTI EDQ..LAQGL K.LA.....F DTSFAPQT.G KK...S..GK 
                  Daphnia_magna_WFes0011484_WFes  DNTLGTEIAI QDK..IAQGL K.LT.....F DSTFAPQT.G KK...T..GV 
                      fugu2FRUP00000156662|fugu6  DNTLGTEITL EDQ..LTKGL K.LT.....F DSSFSPNT.G KK...S..GK 
                      fugu4FRUP00000154974|fugu6  NNTLTTEVTM EDQ..LAKGL K.LG.....L DTSFVPNT.G KK...S..AK 
         fugu5fgh5_pm.C_scaffold_50000031|Takru4  NNTLTTEVTM EDQ..LAKGL K.LG.....L DTSFVPNT.G KK...S..AK 
                  fugu-estExt_GW.C_290113|Takru4  ENTLGTEVCV EDQ..ITKGL K.LN.....F ETTFSPNT.G KK...S..GK 
                                 Frub146568Frubr  DNTLGTEITV EDQ..IAKGL K.LT.....F DTTFSPNT.G KK...S..GK 
                                 1BtauNP776910Bt  DNTLGTEITV EDQ..LARGL K.LT.....F DSSFSPNT.G KK...N..AK 
                                      DpseA_37__  DSWFFGEIVQ KDK..LAQGL M.LG.....L EGRFQPSS.. .E...D..GK 
                                 FhetTC3849_TL_1  DNTLGTEITV EDQ..LLKGL K.LT.....L DSSFSPNT.G KK...G..GK 
                                 PantroXP_507860  DNTLGTEIAI EDQ..ICQGL K.LT.....F DTTFSPNT.G KK...S..GK 
                                 1SscrAAF78963Ss  DNTLGTEITV EDQ..LARGL K.LT.....F DSSFSPNT.G KK...N..AK 
                                 1Olat_TC37369__  DNTLGTEITV EDQ..LAKGL K.LT.....L DSSFSPNT.G KK...G..GK 
                                 1HsapNP003365Hs  DNTLGTEITV EDQ..LARGL K.LT.....F DSSFSPNT.G KK...N..AK 
                                 1MmusQ60932Mmus  DNTLGTEITV EDQ..LARGL K.LT.....F DSSFSPNT.G KK...N..AK 
                                 2Olat_TC37277__  DNTLGTEITI EDQ..IAKGL K.LT.....F DTTFSPNT.G KK...S..GK 
                                 2HsapP45880Hsap  DNTLGTEIAI EDQ..ICQGL K.LT.....F DTTFSPNT.G KK...S..GK 
                                 2RnorNP_112644R  DNTLGTEIAI EDQ..ICQGL K.LT.....F DTTFSPNT.G KK...S..GK 
                                 TnigCR691432Tni  DNTLGTEITV EDQ..IAKGL K.LT.....F DTTFSPNT.G KK...S..GK 
                                  Omyk_TC69875__  DNTLGTEITV EDQ..IVKGL K.LT.....F DTTFSPNT.G KK...S..GK 
                                 DrerNP_955879Dr  DNTLGTEINI EDQ..IAKGL K.LT.....F DTTFSPNT.G KK...S..GK 
                                 TnigCR658615Tni  ENTLGTEVCF EDQ..ITKGL K.LN.....F ETTFSPNT.G KK...S..GK 
                                 SacaAAF65254Sac  DNNLATEITI EDQ..LAKGL K.LT.....F DTTFVPNT.G KK...S..GK 
                                 DrerAAH65468Dre  DNVLTTEVTL EDQ..LAKGL K.LG.....L DTSFVPNT.G KK...S..AK 
                                 DrerAAQ97862Dre  DNTLGTEITL EDQ..LTKGL K.LT.....F DSSFSPNT.G KK...S..GK 
                                 GgalNP_990072Gg  DNTLGTEIAI EDQ..IAKGL K.LT.....F DTTFSPNT.G KK...S..GK 
                                 2MmusNP_035825M  DNTLGTEIAI EDQ..ICQGL K.LT.....F DTTFSPNT.G KK...S..GK 
                                 2HsapNP_003366H  DNTLGTEIAI EDQ..ICQGL K.LT.....F DTTFSPNT.G KK...S..GK 
                                 2BtauNP_776911B  DNTLGTEIAI EDQ..ICQGL K.LT.....F DTTFSPNT.G KK...S..GK 
                                 2SscrAAF78964Ss  DNTLGTEIAI EDQ..ICQGL K.LT.....F DTTFSPNT.G KK...S..GK 
                                 1XlaeAAH46577Xl  DNTLGTEITV EDQ..LAKGL K.LT.....F DSSFSPNT.G KK...N..AK 
                                  Ssal_TC22668__  DNTLTTEVSM EDQ..LAKGL K.LA.....L DSSFVPNT.G KK...S..AK 
                                 3BtauNP777154Bt  DNTLGTEISW ENK..LAEGL K.LT.....L DTIFVPNT.G KK...S..GK 
                                 3MmusNP035826Mm  DNTLGTEISW ENK..LAEGL K.LT.....L DTIFVPNT.G KK...S..GK 
                                 3Hsap_NP005653H  DNTLGTEISW ENK..LAEGL K.LT.....L DTIFVPNT.G KK...S..GK 
                                 3RnorAAH61780Rn  DNTLGTEISW ENK..LAEGL K.LT.....V DTIFVPNT.G KK...S..GK 
                                 3Sscr_AAF78965S  DNTLGTEISL ENK..LAEGL K.LT.....L DTIFVPNT.G KK...S..GK 
                                 XtroTC18393_TL_  DNTLGTEITV EDQ..LAKGL K.LT.....F DSSFSPNT.G KK...N..AK 
                                 1RnorXP_216715R  DNTLGTETTV EDQ..LARGL K.LT.....F DSSFSPNT.G EK...N..AK 
                                 Cint_ci01001510  DNNLSTEVAI EDQ..IATGM K.LT.....L CTSFAPNT.G KK...S..GA 
                                 RappTC26_TL_2or  DNTLSTEICT EEK..LARGL K.VA.....F NANFAPQT.G KK...S..GA 
                                 AgamXP_318946Ag  DNTLTSEVSV ENQ..LVKGL K.VS.....F DGMFVPHT.G SK...T..GR 
                                 DmelAAL47980Dme  DNTLFTEVAV QDQ..LLEGL K.LS.....L EGNFAPQS.G NK...N..GK 
                                  Aaeg_TC35523__  DNTLTSEVSV ENQ..LVKGL K.LS.....F DGSFAPQT.G SK...T..GR 
                                   DpseB_porin__  DNTLFTEVAV QDQ..LLEGL K.LS.....L EGNFAPQS.G NK...N..GK 
                                 MgalP82013MgalV  DNTLGTEIAI EDQ..IAKGL K.LT.....F DTTFSPNT.G KK...S..GK 
                                 2XlaeP81004Xlae  DNTLGTEIAI EDQ..IAKGL K.LT.....F DTTFSPNT.G KK...S..GK 
                                 RnorAAD02476Rno  DNTLGSEITV EDQ..LARGL K.LT.....F DSSFSPNT.G KK...N..AK 
                                          Amel__  DNTLATDITF ADK..LLKGL T.LG.....Y GCTFSPQT.G TK...T..GK 
                                 HcoaAY588068Hco  DNVLVTEVS. AQD..FMKGV K.VS.....L DTSFKPQT.G DK...S..LK 
                                 PpgyCAH92156Ppg  DNTLGTEISW ENK..LAEGL K.LT.....L DTIFVPNT.G KK...S..GK 
                                 SjapAAP06199Sja  NNVIDGEIVF EDK..LVDGL K.QT.....F QISRDPFK.K CF...N..AN 
                                 DmelNP_609462Dm  ENWLFGEIMH RDK..LAQGL M.LA.....V EAKFQPGS.N EA...D..GK 
                                 PB_DmelCG31722_  NNDLLSEIAV RGMN.FG.SR L.YG....LL KSTIGTKDEV SF...Q..TK 
                                 PA_DmelCG31722P  DGDLLSDLGV HGDG.LG.GT W.ST....VL KSMVSYPEGR KF...Q..CK 
                                      DpseC_22__  SNEFRGELGV RGL..VAGGI .AHS....IL RSALSMTDEH QFSIGS..SL 
                                 AvarTC335_TL_1D  DNTLATEICS EEK..LARGL K.VA.....F HANFAPQT.G KK...S..GA 
                  Catfish_TC10105_ESTScan+2EST92  DNTLGTEITI EDQ..IAKGL K.LT.....F DTTFSPNT.G KK...S..GK 
                                 AnidEAA60319Ani  ANALDTKLEL DNN..IAKGL K.AE.....I ITQYLPAK.Q SK...G..AK 
                                 Cpos_TC4161_98p  GNALDTKLEL DNN..IAKGL K.AE.....V LTQYLPYS.N SK...G..AK 
                                 Afum_Afu4g06910  ANALDTKLEL DNN..IAKGL K.AE.....I LTQYLPSK.Q SK...G..AK 
                  chytrid1_Blastocladiella_emers  SNVLSAEVEL ADA..LTKGL K.LN.....L LGSLLPHI.G QK...N..AK 
                  Fungi1_Ajellomyces_capsulatus_  ANALDTKLEL DNK..IMTGL K.AE.....V LTQYLPNS.Q SK...G..VK 
                                 NcraXP_323644Nc  ANALETKVEM ADN..LAKGL K.AE.....G IFSFLPAT.N AR...G..AK 
                                 MgriEAA49310Mgr  ANALESKLEL NDT..LAKGL K.LE.....G LFGFLPAT.S AT...A..AK 
                                 GzeaeEAA70159__  ANALDTKIEV ADS..LAKGL K.LE.....G LFNFLPAT.A AK...G..AK 
          Metarhizium_anisopliae_CN809271_24_254  ANALDTKLEV NDT..LAKGL K.LE.....G LFNFLPAT.A GK...G..AK 
                                 CalbEAK94542Cal  ANALNTKIEL SEL..LTPGL K.GE.....L DTSVVPN..G AR...N..AK 
                                 Pguil_ATCC_6260  ANALDTKIEL SEL..LTPGL K.GE.....L VTSVVPN..G AR...N..AK 
                                         Clusi__  ANVLNTKIEL SEL..LTPGL K.GE.....L DTSVVPN..G AK...N..AK 
                                 DhanCAG87372Dha  ANSLDTKIEL SEL..LTPGL K.GE.....L VTSVIPN..G PR...N..AK 
                                 Cgla_XP_445230_  KNQFSTKFEY NN....SQ.L R.SD.....V TTNWVPGTVN IK...S..SR 
                                 YlipXP_505530Yl  ANVLDSKIEI DEA..LAQGL K.GE.....L ATSFVPSS.G AK...N..AK 
                                 1ScerNP_014343S  TNNLQTKLEF AN...LTPGL K.NE.....L ITSLTPG..V AK...S..AV 
                                 SmikPORF18654Sm  TNNLKTKLEF AN...LTPGL K.NE.....L ITSLTPG..V AK...S..AV 
                                 SkudriavzeviPor  TNNLKTKLEF AN...LTPGL K.NE.....L ITSLTPG..V AK...S..AV 
                                 SbayanusProtein  TNNLKTKLEL AD...LTPGL K.NE.....L ITSLIPG..V AK...S..AV 
                                 SparPORF19133Sp  TNNLKTKLEF AN...LTPGL K.NE.....L ITSLTPG..V AK...S..AV 
                                 ScastelliiPor1_  QNRLNTKIDL AD...LAPGL K.SE.....F VTSFIPN..G AK...T..AQ 
                                 EgosNP_983849Eg  ANVLDTKVEL AN...LTPGL R.SE.....L VTSCVPG..T SN...A..AK 
                                 MIT_Spar_c440_1  QNRLNTRIEF SK...IAPGW K.GD.....V NASLTPQ..S IK...N..AK 
                                 MIT_Smik_c390_1  QNRLNTRLEF SK...IAPGW K.GD.....V NASLTPQ..A IK...N..AK 
                                 MIT_Sbay_c482_1  QNRLNSRIEF SK...IAPGL K.AD.....V NACMTPQ..A IK...N..AK 
                                 CglaXP_448140Cg  ANNLNTKIEL NN...ITPGL K.TE.....L MTSFVPN..I SK...V..AN 
                                 KlacCAG97949Kla  ANTLDTKIEL AE...LTPGL K.TE.....L ITSGVPG..V SK...A..AK 
                                 Mgram_mg_0692__  ASLLDSKVEL NDV..VADGV K.VD.....L QNLWNPSKAG SA...A..QK 
                                 SpomNP_594661Sp  ANVLESKVGL SEQ..FAPGL H.LN.....V NTTFSPA.TA AK...T..AI 
                                 2ScerNP_012152S  QNRLNTRIEF SK...IAPGW K.GD.....V NAFLTPQ..S IK...N..AK 
                                 Pchrysosporium_  TNFLRTQVEA ENH..LAQGL K.FD.....L NTSLAANG.S GK...S..AL 
                                 Cneoformansvarn  TNVLRTQLEL ENQ..IAKGL K.FD.....L ATTLNPAK.A SK...S..AI 
 Hebeloma_cylindrosporum_CK991718_BU964292_1_219  SNVLRNQVEL DNL..MAKGL K.LD.....L ATSLTPDK.G SK...S..AI 
Coprinopsis_cinerea_DN591718_DR774924_VDAC_3_275  SNVLRNQVEL ENQ..LAKGL K.LD.....L TTSLAPEK.G AK...T..AV 
     Antrodia_cinnamomea_DR030596_DR031351_3_290  SNTLRTQLEL ENQ..IAKGL K.ID.....L NTALTPDS.G AK...T..AL 
                                 UmayEAK86065Uma  ANVLRNHIEL ENH..IAKGL K.LE.....L VSTLVPEK.Q TK...N..AL 
                                 Bfuck_BfCon_019  LNALDTKIEI NDS..IAKGL K.AE.....I LS.FAPTT.Q KK...G..AK 
                                 Skud_potVDAC2_p  RSKLNTRLEF SK...IAPGW K.GD.....V NACLTPQ..A IK...N..AK 
                                 1OsatCAB82853VD  DSNVVTTVTV DEL...TPGL K.SI.....L SFAVPDQ... .R...S..GK 
                                 2ZmayAAD56653VD  ESNVITTITV HEL..GTPGL K.AI.....L CVPFPYQ... .K...S..AK 
                                 GraiTC32830_TL_  YSNVSTKVTV NDV...WPCS K.AA.....L SFRIPDH... .K...S..GK 
                                 1aZmayAAD56651V  ESNIITTITV DEI..ATPGL K.TI.....L SFAVPDQ... .R...S..GK 
                                 1bZmayAAD56652V  ESNIITTVTV NEI..ATPGL K.TI.....L SFAVPDQ... .R...S..GK 
                                 CparDN957993_tB  NSNLFTTITV DEP...APGL K.SI.....F SFIVPDQ... .R...S..GK 
                                 2TaesS59546Taes  DSSVVTTITV PEL..YTPGL K.GV.....L SLPFPYQ... .K...STPGK 
                                 1TaesP46274Taes  ASNVITTITA DDL..AAPGL K.TI.....L SFAVPDQ... .K...S..GK 
                                 HvulTC146872_TL  ASNVITTITA DDL..AAPGL K.TI.....L SFAVPDQ... .K...S..GK 
                                 PglaAAP46186VDA  ESNISTTLTV LD...ALPST KLVT...... SVKLPDY... .N...S..GK 
                                 AoffCV289442_tB  DSNLLTTVTI DEL..ATPGL K.SI.....I SFVVPDQ... .K...S..GK 
                                 3TaesS59547Taes  ESDLLTTFTV DEF..ATPGL K.SI.....L SLVVPDQ... .R...S..GK 
                                 3OsatCAC80851VD  ESDLLTTVTV DEF..GTPGL K.SI.....L SLVVPDQ... .R...S..GK 
                                 AthaAAM62480Ath  DSSLLTTLTF DEP...APGL K.VI.....V QAKLPDH... .K...S..GK 
                                 1SoleT09116Sole  NSNLFTTITV DEP...APGL K.AI.....F SFRVPDQ... .R...S..GK 
                                 AthaNP_186777At  DSTFLITATV DE...AAPGL R.SI.....F SFKVPDQ... .N...S..GK 
                                 ParmAAD38145Par  DSNLRTTITI DEP...APGL K.AI.....F SFIVPDQ... .R...S..GK 
                                 1_3LcorAAQ87021  NSNLHTTITV DEP...APGL K.TI.....F SFIFPDQ... .K...S..GK 
                                 1StubS46959Stub  NSNVYTTITV DEP...APGL K.TI.....F SFVVPDQ... .K...S..GK 
                                 GmaxTC214669_TL  NSNLRTTITV DEP...APGL K.TI.....F SFNFPDQ... .K...S..GK 
                                 ShabDN172144tBL  NSNLFTTITV DE...AAPGL K.TI.....L SFRVPDQ... .R...S..GK 
                                 CretCF828801_1_  NSNLFTTITV DEP...APGL K.SI.....F SFIVPDQ... .R...S..GK 
                                 2OsatCAC80850VD  DSKLITTFTV HDL..GTPGL K.GI.....L SIPFPYQ... .K...S..AK 
                                 HvulTC147016_TL  DSSVVTTITI PEL..CKPGL K.GV.....L SLPFPYQ... .K...STPGK 
                                 AthaNP_200557At  HSSVSTKVTL KNL...LPSA K.AV.....I SFKIPDH... .K...S..GK 
                                 Hvul_TC136480__  DSKVSTAVTF DEV...VPGL K.TS.....F GFKVPDQ... .K...S..GK 
                                     Acep_TC71__  NSNVSTTITL NEV...VDGG K.AI.....L SFKLPDH... .K...S..GK 
                                 Lesc_TC157031__  YSNVSTKVTL VDV...FRST K.LS.....L GFNIPDH... .K...S..GK 
                                 AcomCO732114tBL  DSNLLTTVTI DEL..ATPGL K.TI.....F SFVVPDQ... .R...S..GK 
                                 SoffTC51786_TL_  DSKVSTTVTV DE...ALTGL K.TS.....F AFKVPDH... .K...S..GK 
                                 1_1LcorAAQ87019  DSNLFTTIAV NDP...APGL K.AI.....F SFKVPDQ... .R...S..GK 
                                 1_2LcorAAQ87020  DSNLFTTVTV DEP...APGL K.AI.....F SFRVPDQ... .R...S..GK 
                                 GmaxTC204556_TL  DSNLFTTITV NEP...APGL K.AI.....F SFKVPDQ... .R...S..GK 
                                 MtruTC100732_TL  DSNLFTTITV TEP...APGL K.TI.....L SFRIPEP..E LK...S..GK 
                                 VvinTC39452_TL_  SSNLFVTVTV DEP...APGL K.SI.....F NFKVPDQ... .R...S..GK 
                                 HannTC12969_TL_  GSNLSTTIVV DEP...APGL K.AI.....F SFKVPDQ... .R...S..GK 
                                 StubP42055Stube  NSNLFTTITV DE...AAPGL K.TI.....L SFRVPDQ... .R...S..GK 
                                 BrapAAS21632Bra  DSSILTTFTY DE...ATPGL K.AI.....V SAKVPDQ... .K...S..AK 
                                 VvinTC41569_TL_  HSNVSTKVTA HDI...LPCT K.VA.....C SFKIPDH... .K...S..GK 
                                 McryT12558Mcrys  NSNLLTTITV DE...AAPGL K.TI.....L SFRVPDQ... .R...S..GK 
                                 3_1LcorAAQ87023  YSNVSTKVTL NDI...FRCK K.VA.....L SFNIPDH... .K...S..GK 
                                 GmaxTC217508_TL  YSNIYTKVTV NDI...LHGT K.AA.....L SFNIPDH... .K...S..GK 
                                   PinuTC74370__  NSNILTTITL DQP...IPHA K.TI.....F SFKIPDQ... .K...S..GK 
                                 VvinTC45741_TL_  GSNINTTLTF TEI...IPST K.TI.....A SFKFPDY... .N...S..GK 
                                 GmaxTC226511_TL  ASTISTTLTF NDV...LPST K.TI.....A SFKLPDY... .N...S..GK 
                                 MtruTC101975_TL  ASIINTTLTF TDL...FPST K.TI.....A SIKLPDY... .S...S..GK 
                                 GraiTC30003_TL_  DSNISTTMTF TDI...LPST K.TI.....A SFKVPDY... .N...A..GK 
                                 AthaNP201551Ath  DSSVLTTVTL TEI...LPST K.AI.....A SFKVPDY... .N...S..AK 
                                 MtruTC95285_TL_  DSNVSTKVTL NDV.SLSHSK K.VA.....L SFNIPDH... .K...S..GK 
                                 SbicTC94332_TL_  DSKVSTTVTV DE...ALTGL K.TS.....F AFKVPDH... .K...S..GK 
                                 Osat_TC253703__  ESRVSTTVTV DE...ALTGL K.TS.....F SFRVPDQ... .K...S..GK 
                                 2_1LcorAAQ87022  ASIISTTLTF TDL...LPST K.AI.....A SFKLPDY... .N...S..GK 
                                 AcepAJ559602tBL  DSNLITTITY DEL...TPGL K.SI.....L TFVVPDQ... .K...S..GK 
                                 AmajAJ559602EST  SSNLFTTITV DEP...APGL K.TI.....L SFRVPDQ... .R...S..GK 
                                 ZaetAJ701429_tB  DSNLFTTITV DEL...APGF K.TI.....L SFVVPVQ... .K...Y..GK 
                                 Soff_CA103919tB  ESNIITTVTV DEI..ATPGL K.TI.....L SFAVPDQ... .R...S..GK 
                                 PvirDN141290_tB  GSNVITTVTV DEI..ATPGL K.TI.....L SFAVPDQ... .R...S..GK 
                                 BvulTC160_TL_1o  ESSISTTFTI AD...ILPST K.AI.....A SFKIPNY... .S...S..GK 
                                 GraiTC37225_TL_  YSNLYTTITV DQP...APGL K.AI.....F SFRVPDQ... .R...S..GK 
                                 LsatTC11865_TL_  NSKVFTTITI DE...AAPGL K.TI.....F SFVVPDQ... .R...S..GK 
                                 NtabTC2176_TL_2  NSNLLATVTV DE...AAPGL K.TI.....L SFRIPDQ... .S...S..AK 
                                 HvulTC131984_TL  ESDLLTTFTV DEF..ATPGL K.SI.....L SLVVPDQ... .R...S..GK 
                                 CsinCF838837_tB  ASNLFTTITV DEP...APGL K.TI.....L SFKVPDQ... .R...S..GK 
                                 GraiTC27588_TL_  SSKLFATVTV DEP...APGL K.TI.....F SFIAPDQ... .R...S..GK 
                  Populus_TC20353_framefinder+2O  NSNLLTTITV DEP...APGL K.TI.....F SFKVPDQ... .R...S..GK 
                  Ntab_TC3063_ORF1..821_frame+1_  NSNVYTTITV DEP...APGL K.TI.....V SFVLPDQ... .R...S..GK 
                  Lesc_TC162764_framefinder+2ORF  NSNLFTTITV DE...AAPGL K.TI.....L SFRVPDQ... .R...S..GK 
                  Lesc_tomato_TC163423_framefind  NSNLLATVTV DE...AAPGL K.TI.....F SCRIPDQ... .S...S..AK 
                  1_2GmaxTC204557_former_TC99397  GSNLFTTITV NEP...APGL K.TI.....F SFRVPDQ... .R...S..GK 
                              StubTC112694_POM34  NSNLLATVTV DE...AAPGL K.TI.....F SCRIPDQ... .S...S..AK 
                              LescTC162756_POM36  NSNLYTTITV DEP...APGL K.TI.....F SFVVPDQ... .K...S..GK 
                                 1_3MtruTC100708  NSNLRTTITV DET...VPGL K.TI.....F SFIYPEQ... .K...S..GK 
                                    TaesTC266431  ESDLLTTFTV DEF..ATPGL K.SI.....L SLVVPDQ... .R...S..GK 
                  TaesTC250606_framefinder_TC859  ASNVITTITA DDL..AAPGL K.TI.....L SFAVPDQ... .K...S..GK 
                             TaesTC247991_VDAC2?  DSSVVTTITV PEL..YTPGL K.GV.....L SLPFPYQ... .K...STPGK 
                           2StubTC126162_VDAC2_1  ASNISTTLTL NDI...APST K.TI.....A SLKFPDY... .S...S..GK 
                           2LescTC162396_VDAC2.1  R......... .......... .......... .IKFLAG... .X........ 
                            ZmayTC249163_VDAC2.1  ESNISTTLTV LD...ALPCT K.LV.....T SVKLPDY... .N...S..GK 
                  TaesTC235188_framefinder_TC869  ESNISTTLTV LDV...LPST K.LV.....T SIKFPDY... .N...A..GK 
                           3StubTC113566_VDAC3.1  YSNVSTKVTL VDV...FRST K.VS.....L GFNIPDH... .K...S..GK 
                  Populus_tricocarpa_TC28473_fra  SSNLFTTITV DEP...APGL K.TI.....F SFKVPDQ... .R...S..GK 
                  Brassica_napus_TC1472_ESTScan+  DSTVLITATV DE...AAPGL K.SI.....F SFRAPDQ... .N...S..GK 
                  Spruce_TC286_framefinder+2ORF9  SSNLFATVTI DEP...APGL K.TI.....L SFTVPDQ... .R...S..GK 
                     PinTC74289_framefinder+2ORF  SSNLFATVTI DEP...APGV K.AI.....F SFTVPDQ... .R...S..GK 
                    PinuTC60518_framefinder+1ORF  SSNLFATVTI DEP...APGL K.AI.....L NFTVPDQ... .R...S..GK 
                  Pinus_taeda_gi|49625878|gb|CO4  NSNISTTITI DEV...IPGA K.TV.....F SFKLPDD... .K...S..GK 
                  Poppy_Eschscholzia_californica  NSRVFTTITV DEP...APGL K.TI.....F NFVVPDQ... .R...S..GK 
                  Liriodendron_tulipifera_gi|741  NSNLFTTITV NEP...APGL K.TI.....V SFIVPDQ... .K...S..GK 
                  Dicot_Saruma_henryi_gi|7411225  NSNLFTTITV DEP...TPGL K.AI.....F NFVVPDQ... .R...S..GK 
                  spruce_Picea_glauca_gi|5016418  SSNLFATVTI DEP...APGL K.TI.....L SFTVPDQ... .R...S..GK 
                  Acorus_americanus_gi|42651650|  DSSVFTTVTV DDA...APGL K.TI.....L SFVVPDQ... .K...S..GK 
                  moss_Selaginella_moellendorffi  NSNVYATVTG NEV...SQGV K.AI.....I GVNLPNV... .S...T..GK 
                  Triphysaria_versicolor_gi|6804  SSNLFTTITI DEP...TPGL K.AI.....L GFRVPDQ... .R...S..GK 
                  Picea_sitchensis_gi|70232714|g  SSNLFATVTI DEP...APGL K.TI.....L SFTVPDQ... .R...S..GK 
                  Cycas_rumphii_gi|66986833|gb|D  SSNLFTTVTI DEP...TPGL K.TI.....V SFTVPDQ... .R...S..GK 
                                       Wmir74114  GSNILTTVTS DEL...APGL K.SI.....L NFTFPDQ... .K...S..GK 
                                       Wmir74072  DSKVFATVTV DEP...TPGL K.AI.....L SFTIPDQ... .K...S..GK 
                                 ZmayP42057VDACo  ESDLLTTITV DEF..GTPGL K.SI.....I NLVVPDQ... .R...S..GK 
                            ZmayTC249611_plastid  ESDLLTTITV DEF..GTPGL K.SI.....I NLVVPDQ... .R...S..GK 
                                 PsatB55017Psati  NSNLFTTITV NEP...APGV K.AI.....L SEKVPEQ... .R...S..GK 
                                 PsatP42054Psati  NSNLFTTITV NEP...APGV K.AI.....L SFKVPEQ... .T...S..GK 
                                 SbicTC103036_TL  ESDLLTTITV DEL..GTPGL K.SI.....L SLVVPDQ... .R...S..GK 
                                 SoffTC52283_TL_  ESDLLTTITA DEF..GAPGL K.SI.....L SLVVPDQ... .R...S..GK 
                  plant_Closterium_peracerosum_g  KSKLYFKAVY EDL...APGL K.LA.....L TGIVPDS... .K...A..TK 
                                  CreiC2200010__  DNKVTATASI NDV...APGI K.LT....TS AV.LPDP... .A...T..AK 
                                 CreiC_280032Chl  SGKVAINTSI HNV...GPGV K.LT.....A AVSLPNPA.. .S...S..AK 
                                 GsulHET_41H06tB  SGTFFSEVAL EEV.....GV K.....GL.R VVLNTTVG.. .K...S.... 
                                 CmerCMO111CCmer  TGAVSAETVL DDV.ANVSGL K.ATLSGTVR DASNF.VA.. ....LT..SE 
                                  Pram11000184__  QGRLVTEAEL PNV..LTEGL K.LT..FKLE DGSVAKNT.. .....S..AK 
                                   Psoj1010023__  HGRLISEAEL PNV..FTKGL K.LT..AKVE DGSLAKNA.. .....H..AK 
                                  Psoj_1010022__  QGRVVTEAEL PNV..LTQGL K.LT..FKLE DGSVAKNT.. .....S..AK 
                           Phy-parasitica_gi|684  HGRLISEAEL PNV..FTKGL K.LT..AKVE DGSLAKNA.. .....H..AK 
                           Phy-infestans_gi|5814  HGRLISEAEL PDV..FTKGL K.LT..AKVE DGSLAKNA.. .....Y..AK 

                                                  151                                                200 
                          Ancycaninum_gi|2180864  LKADWSLQ.. ..TARITA.. EVGLT...SA PVI..N..AA GVFSR.E.GW 
                         Ancylceylanicum_gi|2818  LKADWSLQ.. ..TARITA.. EVGLT...SA PVI..N..AA GVFSR.E.GW 
                                 2CeleNP_501211C  VKLDWALP.. ..TARVTA.. DVGVT...SA PVI..N..AA GVFSR.D.GW 
                                 CbriCAE61902Cbr  VKLDWALP.. ..TARITA.. DVGVT...SA PVV..N..AS GVFAR.D.GW 
                  Necator_americanus_gi|23379004  LKADWSLQ.. ..TARLTA.. EVGLT...SA PVV..N..AA GVFSR.E.GW 
                  Haemonchus_contortus_gi|275909  LKADWSLN.. ..TARITG.. EVGIT...AA PVI..N..AA GVFGR.D.GW 
                  Nippostrongylus_brasiliensis_g  LKADWSLN.. ..TARITA.. DCSLT...AS PVI..N..AA GVFSR.E.GW 
                  Parastrongyloides_trichosuri_g  LKADWALP.. ..TARITA.. DVALT...ST PVV..N..AA GVFSR.E.GW 
                  Caenorhabditis_remanei_gi|6827  VKLDWALP.. ..TARITA.. DVGVT...AA PVI..N..AA GVFAR.D.GW 
                  Ascaris_suum_gi|18688372|gb|BM  VKAEWAAE.. ..SAKVTC.. DLGLD...VG PIL..N..VA AVAAH.Q.GW 
                  Pratylenchus_penetrans_gi|2149  VKAEWA.... ..NRNITCNL DVGLD...TG PQI..N..FS GVTGL.H.GW 
                  Meloidogyne_incognita_gi|39643  VKTDFSGD.. ..LVRLNA.. NLSLV...GA PVL..E..VF GVSKIYK.DW 
                  lancelet_Branchiostoma_florida  IKTAYKMD.. ..YLNVGA.. DVDLDF..AG PTI..H..GA AVLGY.E.GW 
                  2Opossum_Mdom_scaffold_16656_v  IKSAYKRE.. ..CINLGC.. DIDFDF..AG PAI..H..GS AVFGY.E.GW 
                  3Opossum_Mdom_scaffold_12774_H  LKASYRRE.. ..CFSLGG.. NVDIDF..SG PTI..Y..GW AVLAY.E.GW 
                  1Opossum_Mdom_scaffold_13310_v  IKSGYKRE.. ..HINLGC.. DMDFDI..SG PSI..R..GA VVLGY.E.GW 
                  Tribolium_castaneum_gi|7572142  VKTAFTND.. ..RVALNC.. DVDLDS..SG PLI..Q..AA AVVGH.Q.GW 
                  Salamander_Ambystoma_tigrinum_  IKSAYKRE.. ..HINLGC.. DMDFDI..AG PSV..R..GA AVFGY.E.GW 
                  Squirrel_Spermophilus_laterali  IKTGYKRE.. ..HINLGC.. DVDFDI..AG PSI..R..GA LVLGY.E.GW 
                  1Macaca_mulatta_SCAFFOLD106281  SRQGTSRS.. ..TLTWAE.. TWILTL..LG PQS..R.VLW CWVTR.A.GW 
                  B-1Gasterosteus_aculeatus_gi|7  VKTAYKRE.. ..YVNVGC.. DVDFDF..AG PTI..H..GA AVVGY.E.GW 
                  B-1Pimephales_promelas_gi|7356  VKSAYKRE.. ..YLNVGC.. DVDFDF..AG PAV..H..GA AVLAF.E.GW 
                  B-2Macaca_mulatta_gi|47153239|  IKSSYKRE.. ..CINLGC.. DVDFDF..AG PAI..H..GS AVFGY.E.GW 
                  B-lamprey_Petromyzon_marinus_g  LKSTYKRE.. ..YLNLGC.. DVDLDF..AG PTV..N..GA AVVGY.E.GW 
                  tick_Ixodes_scapularis_gi|6351  LKTAYKVD.. ..NIHVNS.. DVDLGI..GG PIA..H..AG AVLHY.Q.GW 
                  tunicate_Molgula_tectiformis_g  LKTEYKRD.. ..YFHLNL.. NTDFDF..AG PTL..Q..GA AVIGY.E.GW 
                  cnidaria_Hydra_magnipapillata_  VKSAYAHE.. ..NLHATT.. DIDFDF..AG PTV..H..GS AVFAY.K.GF 
                              XtroAL650241_2-230  VKAAYKRE.. ..YVNLGC.. DVDFDF..AG PAI..H..GS AVVGY.E.GW 
                              XtroAL638432_1-213  VKAAYKRE.. ..YVNLGC.. DVDFDF..AG PAI..H..GS AVVGY.E.GW 
                              1GgalTC10222_VDAC1  IKTGYKRE.. ..HINMGC.. DMDFDI..AG PSI..R..GA LVLGY.E.GW 
                               3OcunQ9TT13_VDAC3  LKASYKRD.. ..CFSLGS.. NVDIDF..SG PTI..Y..GW AVLAF.E.GW 
                      3GgalTC9741_TC208361_VDAC3  LKTSYRRD.. ..YVNLGC.. NIDIDL..SG PTI..Y..GW AVLGY.E.GW 
                  urchin_2Strongylocentrotus_pur  IKTAYKRD.. ..FINITT.. DVDFDF..AG PTV..H..ST GVVGY.E.G. 
                  Lymnaea_stagnalis_LSC00596_par  VKTAYKMD.. ..YVHLNC.. DVDFDF..AG PTV..H..GA AVLGY.E.GW 
                  Argopecten_irradians_AIC01831.  IKTAYKMD.. ..YLNASC.. DVDFDF..AG PTV..H..GA AVVGY.N.NF 
                  Clam_Spisula_solidissima_TC158  VKTGYKND.. ..YVNMNC.. DVDFDF..SG PTV..N..GA AVLGY.N.GF 
                  Daphnia_magna_WFes0011484_WFes  VKAEFKHD.. ..TATLNA.. DVDLN...GG PTV..N..GA AVCGY.M.GW 
                      fugu2FRUP00000156662|fugu6  IKTAYKCD.. ..HLNLGC.. DVNYDI..NG TAI..H..GA AVVGY.E.GW 
                      fugu4FRUP00000154974|fugu6  LKTSYKRD.. ..FVNVGC.. DLDFDM..AG PTI..Q..AA AVLGY.E.GW 
         fugu5fgh5_pm.C_scaffold_50000031|Takru4  LKTSYKRD.. ..FVNVGC.. DLDFDM..AG PTI..Q..AA AVLGY.E.GW 
                  fugu-estExt_GW.C_290113|Takru4  IKTAYKRE.. ..YVNAGL.. DVDLDF..AG PTI..H..GA AVAGY.D.GW 
                                 Frub146568Frubr  VKTAYKRE.. ..YVNLGC.. DVDFDF..AG PTI..H..GA AVVGY.E.GW 
                                 1BtauNP776910Bt  IKTGYKRE.. ..HINLGC.. DVDFDI..AG PSI..R..GA LVLGY.E.GW 
                                      DpseA_37__  FKLGYVED.. ..HFNFLT.. DMGI.S..SS PIM..N..CS LVLGH.K.EF 
                                 FhetTC3849_TL_1  IKTAYKCD.. ..HINLGC.. DVNYDI..NG TAV..H..GA AVVGF.E.GW 
                                 PantroXP_507860  IKSSYKRE.. ..CINLGC.. DVDFDF..AG PAI..H..GS AVFGY.E.GW 
                                 1SscrAAF78963Ss  IKTGYKRE.. ..HVNLGC.. DVDFDI..AG PSI..R..GA LVLGY.E.GW 
                                 1Olat_TC37369__  VKTAYKCD.. ..HVNVGC.. DVNYDI..NG TAI..H..GA AVVGY.E.GW 
                                 1HsapNP003365Hs  IKTGYKRE.. ..HINLGC.. DMDFDI..AG PSI..R..GA LVLGY.E.GW 
                                 1MmusQ60932Mmus  IKTGYKRE.. ..HINLGC.. DVDFDI..AG PSI..R..GA LVLGY.E.GW 
                                 2Olat_TC37277__  VKAAYKRE.. ..YVNLGC.. DVDFDF..AG PTI..H..GN GVVGY.E.GW 
                                 2HsapP45880Hsap  IKSSYKRE.. ..CINLGC.. DVDFDF..AG PAI..H..GS AVFGY.E.GW 
                                 2RnorNP_112644R  IKSAYKRE.. ..CINLGC.. DVDFDF..AG PAI..H..GS AVFGY.E.GW 
                                 TnigCR691432Tni  VKTAYKRE.. ..YVNLGC.. DVDFDF..AG PTI..H..GA AVVGY.E.GW 
                                  Omyk_TC69875__  VKTAYKRE.. ..FVNLGC.. DVDFDF..AG PAI..H..GA AVVGY.E.GW 
                                 DrerNP_955879Dr  VKTAYKRE.. ..FVNLGC.. DVDFDF..AG PTI..H..GA AVVGY.E.GW 
                                 TnigCR658615Tni  IKTAYKRE.. ..YLHAGL.. DVDLDF..AG PTI..H..GA AVAGY.E.GW 
                                 SacaAAF65254Sac  LKTAYKRD.. ..YVNLGC.. DIDFDF..AG PTI..H..SM AVFGY.E.GW 
                                 DrerAAH65468Dre  LKTGYKRE.. ..YMNVGC.. DLDFDL..AG PTV..H..AA AVLGY.E.GW 
                                 DrerAAQ97862Dre  IKSSYQRE.. ..HINLGC.. DVDYDI..NG TAV..H..GA LVLGL.D.GW 
                                 GgalNP_990072Gg  IKSAYKRE.. ..CLNLGC.. DVDFDF..AG PAI..H..GS AVFGY.E.GW 
                                 2MmusNP_035825M  IKSAYKRE.. ..CINLGC.. DVDFDF..AG PAI..H..GS AVFGY.E.GW 
                                 2HsapNP_003366H  IKSSYKRE.. ..CINLGC.. DVDFDF..AG PAI..H..GS AVFGY.E.GW 
                                 2BtauNP_776911B  IKSSYKRE.. ..CINLGC.. DVDFDF..AG PAI..H..GS AVFGY.E.GW 
                                 2SscrAAF78964Ss  IKSSYKRE.. ..CVNLGC.. DVDFDF..AG PAI..H..GS AVFGY.E.GW 
                                 1XlaeAAH46577Xl  VKSAYKRE.. ..HLNVGC.. DMDFDI..AG PSV..R..GA VVFGY.E.GW 
                                  Ssal_TC22668__  LKTGYKRD.. ..FINLGC.. DLDFDM..AG PTV..H..AA AVLGY.E.GW 
                                 3BtauNP777154Bt  LKASYKRD.. ..CFSLGS.. NVDIDF..SG PTI..Y..GW AVLAF.E.GW 
                                 3MmusNP035826Mm  LKASYRRD.. ..CFSLGS.. NVDIDF..SG PTI..Y..GW AVLAF.E.GW 
                                 3Hsap_NP005653H  LKASYKRD.. ..CFSVGS.. NVDIDF..SG PTI..Y..GW AVLAF.E.GW 
                                 3RnorAAH61780Rn  LKASYRRD.. ..CFSVGS.. NVDIDF..SG PTI..Y..GW AVLAF.E.GW 
                                 3Sscr_AAF78965S  LKASYKRE.. ..CFSIGS.. NVDIDF..AG PTI..Y..GW AVLAL.E.GW 
                                 XtroTC18393_TL_  VKTAYKRE.. ..HLNIGC.. DMDFDI..AG PSV..R..GA AVFGY.E.GW 
                                 1RnorXP_216715R  IKTGYKRE.. ..HINLGC.. DVDFDI..TG PSI..R..GS LVLGY.E.GW 
                                 Cint_ci01001510  LKTAYKRD.. ..YINCNL.. DTDFNF..AG PTL..Q..GA CVFGY.E.GW 
                                 RappTC26_TL_2or  LKAAYKLE.. ..NVHLNG.. DVDLGP..PG PVA..H..GA AVLHY.Q.GW 
                                 AgamXP_318946Ag  FKTAYSHD.. ..RVRVDA.. DFNVDL..SG PLV..N..AS GVAAY.Q.GW 
                                 DmelAAL47980Dme  FKVAYGHE.. ..NVKADS.. DVNIDL..KG PLI..N..AS AVLGY.Q.GW 
                                  Aaeg_TC35523__  FKTAYSHD.. ..KVRVDA.. DVNVDL..AG PLV..N..AS GVFNY.Q.GW 
                                   DpseB_porin__  FKVGFGHE.. ..YVKADS.. DVNIDL..KG PLI..N..AS AVLGY.N.GW 
                                 MgalP82013MgalV  IKSAYKRE.. ..CLNLGC.. DVDFDF..AG PAI..H..GS AVFGY.E.GW 
                                 2XlaeP81004Xlae  VKAAYKQE.. ..YVNLGC.. DVDFDF..AG PAI..H..GS AVVGY.E.GW 
                                 RnorAAD02476Rno  IKTGYKRE.. ..HINLGC.. DMDFDI..AG PSIRGR..GA LVLGY.E.GW 
                                          Amel__  LKTAYKHD.. ..NVSAAA.. DFDLSL.STG PLV..N..AS TVVGY.Q.GW 
                                 HcoaAY588068Hco  AKTEFRNQ.. ..TVSVNC.. DLDFKA..GA PVV..N..AA AVLGY.N.GW 
                                 PpgyCAH92156Ppg  LKASYKRD.. ..CFSVGS.. NVDIDF..SG PTI..Y..GW AVLAF.E.GW 
                                 SjapAAP06199Sja  LINSFRND.. ..HVNSNV.. EMFFKS..AI PDL..S..PS LVFGY.Q.GY 
                                 DmelNP_609462Dm  FKMGYAQD.. ..NFNFLA.. DIGLN...SE PIL..N..CS LVVGH.K.EF 
                                 PB_DmelCG31722_  LKCGLERD.. ..PVKVEL.. VVPL.Y..NE PLF..L..GY VLVAPVE.NW 
                                 PA_DmelCG31722P  LKCGFDRN.. ..PGKVEM.. YIPI.Y..KE PLL..M..GY IMMQPVK.NY 
                                      DpseC_22__  LKAGFMRS.. ..PFNIEI.. VVPI.V..KE PTL..M..GY VLAAPAE.NW 
                                 AvarTC335_TL_1D  LRTAYKLE.. ..NVHLNG.. DVDLGP..PG PIA..H..GA AVLHY.Q.GW 
                  Catfish_TC10105_ESTScan+2EST92  VKTAYKRE.. ..YVNLGC.. DVDFDF..AG PTI..H..AA AVVGY.E.GW 
                                 AnidEAA60319Ani  LNLHFKQP.. ..NLHARA.. FFDL.L..NG PSA..N..FD AVLGH.E.GF 
                                 Cpos_TC4161_98p  LNLHFKQP.. ..NLHARA.. FFDL.L..KG PTA..N..FD AVLGH.E.GF 
                                 Afum_Afu4g06910  LNLYFKQP.. ..NLHARA.. FFDL.L..NG PSA..N..FD AVLGH.E.GF 
                  chytrid1_Blastocladiella_emers  FSAEYKQD.. ..AVATRS.. SIDL.F..KG PIA..T..AD IAFNH.D.GF 
                  Fungi1_Ajellomyces_capsulatus_  LNLYFKQP.. ..SFHARA.. FFDL.L..KG PSA..S..FD AVLGH.E.GF 
                                 NcraXP_323644Nc  FNLHFKQS.. ..NFHGRA.. FFDL.L..KG PTA..N..ID AIVGH.E.GF 
                                 MgriEAA49310Mgr  LNLHFKQS.. ..NVHGRA.. FFDL.L..KG PTA..N..VD AVIGH.E.GF 
                                 GzeaeEAA70159__  FNLHFKQP.. ..GFHGRA.. FFDL.L..KG PVA..N..VD AVVGH.E.GF 
          Metarhizium_anisopliae_CN809271_24_254  FNLFFKQP.. ..GFHGRA.. FFDL.L..KG PVA..N..VD AVVGH.E.GF 
                                 CalbEAK94542Cal  LNFFYQQS.. ..AVNARL.. FFDL.L..KG PIA..T..AD LVVAH.D.GF 
                                 Pguil_ATCC_6260  LNFFYQQN.. ..QVNARL.. FFDL.L..KG PIA..T..AD LAVAH.D.GF 
                                         Clusi__  LNFFYQQS.. ..AVNARL.. FFDL.L..KG PIA..T..AD LTVAH.D.GF 
                                 DhanCAG87372Dha  LNFFYQQN.. ..AVNARL.. FFDL.L..KG PIA..L..AD LSVGH.D.GF 
                                 Cgla_XP_445230_  LGFNYFNA.. ..LMNSKM.. SVDL.F..NP TKV..VGSMT MGYG..K.M. 
                                 YlipXP_505530Yl  LSLFFKQP.. ..SFQARA.. FFDL.L..KG PTV..T..SD ATLGH.D.GF 
                                 1ScerNP_014343S  LNTTFTQP.. ..FFTARG.. AFDLCL..KS PTF..V..GD LTMAH.E.GI 
                                 SmikPORF18654Sm  LNTTFTQP.. ..FFTARG.. AFDLCL..KS PTF..V..GD LTMAH.E.GV 
                                 SkudriavzeviPor  LNTTFAQP.. ..FFTARG.. AFDLCL..KS PTF..V..GD LTMAH.E.GV 
                                 SbayanusProtein  LNTTFVQP.. ..FFTARG.. SFDLCL..KS PTF..V..GD LTMAH.E.GV 
                                 SparPORF19133Sp  LNTTFTQP.. ..FFTARG.. AFDLCL..KS PTF..V..GD LTMAH.E.GI 
                                 ScastelliiPor1_  LNLSFVQP.. ..FFAAKG.. VFDL.F..KT PSF..V..GN LTLAH.E.GL 
                                 EgosNP_983849Eg  LNLSFVQP.. ..AFTARG.. FFDL.I..KG PSF..V..GD LTLAH.K.GF 
                                 MIT_Spar_c440_1  FNLSYAKK.. ..SLTARS.. SIDV.L..QP KDF..V..GS VTLGH.R.GF 
                                 MIT_Smik_c390_1  INLSYAQK.. ..SFTTRS.. SVDI.L..QP KDF..V..GS LTVGHGR..F 
                                 MIT_Sbay_c482_1  VNLSFAQE.. ..FFTTRA.. SVDL.L..HT KDF..V..GN VTLAH.D.GF 
                                 CglaXP_448140Cg  LNLSFVQP.. ..FFTARG.. AFDL.L..KG PGF..V..GD MTLAH.ESGV 
                                 KlacCAG97949Kla  LNVNFVQP.. ..LFAARG.. FFDL.L..KG PSF..V..GD LTLAH.E.GF 
                                 Mgram_mg_0692__  LNLAFKNP.. ..NVHSRA.. FLNYGTA.KG .NIDAV..VD VTAGS.D.GF 
                                 SpomNP_594661Sp  LNLEHQHP.. ..LIHTHA.. SVNA.L..E. RKF..L..GD FTVGH.E.GF 
                                 2ScerNP_012152S  FNLSYAQK.. ..SFAART.. SIDI.L..QP KDF..V..GS VTLGH.R.GF 
                                 Pchrysosporium_  ITTTYKQP.. ..GLHTRA.. FLDL.F..KG PTF..T..AD TVIGR.D.GF 
                                 Cneoformansvarn  LTAIYKQP.. ..SLHTRA.. TVDL.F..KG PTF..T..AD TVVGR.D.GF 
 Hebeloma_cylindrosporum_CK991718_BU964292_1_219  LNAAYKQS.. ..GLHTRA.. ALDV.F..KG PTF..T..AX TVLGR.D.GF 
Coprinopsis_cinerea_DN591718_DR774924_VDAC_3_275  LGGVFKQS.. ..GLHTRA.. VLDL.F..KG PTF..T..TD AVVGR.D.GF 
     Antrodia_cinnamomea_DR030596_DR031351_3_290  LTSIYKQP.. ..GLHSRA.. FLDL.F..KG PTF..T..AD TVLGR.D.GF 
                                 UmayEAK86065Uma  FASTYKQP.. ..GLHTRQ.. HLDL.F..KG PTF..T..AD AVLGR.D.GF 
                                 Bfuck_BfCon_019  VNLHFKQP.. ..NFHGRA.. FFDL.L..KG PTA..T..VD AVIGQ.D.GF 
                                 Skud_potVDAC2_p  LNLSYAQQ.. ..SFSARS.. SMDI.L..QL KDF..V..GS ISLGR.D.GF 
                                 1OsatCAB82853VD  FELQYSHD.. ..YAGVSA.. SIGL.T..AS PVV..N..LS SVFGT.K.AL 
                                 2ZmayAAD56653VD  AELQYLHH.. ..HAGVAA.. SVGL.N..AN PVV..N..LS GVFGT.K.AI 
                                 GraiTC32830_TL_  LDVQYLHP.. ..HAAIDS.. SIGL.N..PT PLL..E..LS ATIGS.K.EL 
                                 1aZmayAAD56651V  VELQYLHD.. ..YAGVNA.. SIGL.T..AN PVV..N..LS AAFGT.K.AV 
                                 1bZmayAAD56652V  VELQYLHD.. ..YAGVNA.. SVSL.T..AN PVA..N..LS AGFGT.K.AL 
                                 CparDN957993_tB  VELQYQHE.. ..YAGIST.. GIGF.T..AN PIV..N..FS GVVGN.N.SV 
                                 2TaesS59546Taes  AELQYLHP.. ..HLGING.. SVGL.N..SN PLV..N..FS GVIGT.K.AF 
                                 1TaesP46274Taes  VELQYLHD.. ..YAGINA.. SIGL.T..AN PVV..N..LS GAFGT.S.AL 
                                 HvulTC146872_TL  VELQYLHD.. ..YAGINA.. SIGL.T..AN PVV..N..LS AAFGT.S.AL 
                                 PglaAAP46186VDA  VELHYFHE.. ..NASLAT.. VVGT.K..PS PVV..E..LS GTVGA.Q.GV 
                                 AoffCV289442_tB  VELQYFHE.. ..YAGVNA.. SIGL.T..AN PVV..N..LA GVFGS.G.AL 
                                 3TaesS59547Taes  LELQYLHE.. ..FAGINA.. SVGL.N..PN PMV..N..LS GVFGS.K.EL 
                                 3OsatCAC80851VD  LELQYLHE.. ..YAGINA.. SVGL.N..SN PMV..N..LS GVFGS.K.EL 
                                 AthaAAM62480Ath  AEVQYFHD.. ..YAGIST.. SVGF.T..AT PIV..N..FS GVVGT.N.GL 
                                 1SoleT09116Sole  VELQYLHE.. ..YAGIST.. SLGL.T..AN PIV..N..FS GVFGN.S.TL 
                                 AthaNP_186777At  VELQYLHE.. ..YAGIST.. SMGL.T..QN PTV..N..FS GVIGS.N.VL 
                                 ParmAAD38145Par  VELQYQHE.. ..YAGIST.. SIGL.T..AN PIV..N..FS GVVGN.N.LL 
                                 1_3LcorAAQ87021  VELQYQHE.. ..YAGIST.. SIGL.T..AS PIV..N..FS GIIGN.N.LV 
                                 1StubS46959Stub  VELQYLHE.. ..YAGINT.. SIGL.T..AS PLV..N..FS GVAGN.N.TV 
                                 GmaxTC214669_TL  VELQYQHE.. ..YAGINT.. SIGL.T..AN PVV..N..FS GVVGN.N.LV 
                                 ShabDN172144tBL  LEVQYLHD.. ..YAGICT.. SVGL.T..AN PIV..N..FS GVVGT.N.IV 
                                 CretCF828801_1_  VELQYQHE.. ..YAGIST.. GIGF.T..AN PIV..N..FS GVVGN.N.SV 
                                 2OsatCAC80850VD  AEVQYLHP.. ..HAGLNA.. IVGL.N..AN PLV..S..FS GVFGT.G.AF 
                                 HvulTC147016_TL  AELQYLHP.. ..HLGING.. SVGL.N..PN PLV..N..IS GVIGT.K.AL 
                                 AthaNP_200557At  LDVQYVHP.. ..HATLNS.. SIGL.N..PT PLL..D..LS ATIGS.Q.NV 
                                 Hvul_TC136480__  LDLQYLHD.. ..RFALNS.. TIGL.T..SA PVI..E..LA TTIGT.N.EL 
                                     Acep_TC71__  LDLHYANG.. ..YAAVSS.. STGL.T..PA PLL..E..FS AATGT.K.DI 
                                 Lesc_TC157031__  LDVQYLHQ.. ..HAAINS.. SIGL.N..PS PLL..E..LS VAIGN.K.DL 
                                 AcomCO732114tBL  VELQYLHD.. ..YAGVNA.. SIGL.T..AN PVV..N..LA GVVGT.K.AL 
                                 SoffTC51786_TL_  LDLQYAHN.. ..RFSLNS.. TIGL.T..ST PLV..E..LA ATVGT.S.EL 
                                 1_1LcorAAQ87019  VELQYLHD.. ..YAGISS.. SIGL.T..AN PIV..N..FS GVIGT.N.VL 
                                 1_2LcorAAQ87020  VELQYLHD.. ..YAGIST.. SVGL.T..PN PIV..N..FS GVVGT.N.AL 
                                 GmaxTC204556_TL  VEVQYLHD.. ..YAGIST.. SVGL.T..AN PIV..N..FS GVIGT.N.VL 
                                 MtruTC100732_TL  AEVQYLHD.. ..YAGISA.. SIGL.T..AN PVA..N..FS GVIGN.N.VV 
                                 VvinTC39452_TL_  VELQYLHD.. ..YAGIST.. SIGL.T..AN PIV..N..FS GTIGT.N.VV 
                                 HannTC12969_TL_  LELQYLHD.. ..YAGIAT.. SIGL.T..AN PIV..N..FS GVVGT.N.LA 
                                 StubP42055Stube  LEVQYLHD.. ..YAGICT.. SVGL.T..AN PIV..N..FS GVVGT.N.II 
                                 BrapAAS21632Bra  VELQYMHP.. ..HAGICT.. SVGL.T..AN PVV..N..FS GVIGT.S.VL 
                                 VvinTC41569_TL_  LDVQYLHP.. ..HAAIDS.. SIGL.N..PT PLL..E..LS AAIGS.K.DL 
                                 McryT12558Mcrys  LELQYLHD.. ..YAGICT.. SVGL.T..AN PIV..N..FS GVLGT.N.LL 
                                 3_1LcorAAQ87023  LDVQYLHP.. ..HAAIDS.. SIGL.N..PS PQL..E..LS TAIGS.K.DL 
                                 GmaxTC217508_TL  LDVQYLHP.. ..HAAVDS.. SIGL.N..PS PLL..E..LS AAIGS.K.DL 
                                   PinuTC74370__  VDLQYFHD.. ..HVGLSS.. SIGL.T..PT PIV..E..VS GALGY.D.EI 
                                 VvinTC45741_TL_  LEVQYFHD.. ..HATLTT.. SVAL.N..QS PAV..D..LS VTIGT.P.SI 
                                 GmaxTC226511_TL  LEVQYFHD.. ..HATLTT.. AVAL.K..QS PVI..D..VS ATVGT.P.TI 
                                 MtruTC101975_TL  LEVQYFHD.. ..HATLTS.. VATL.K..QS PIF..D..VS ATVGS.P.TL 
                                 GraiTC30003_TL_  LEVQYFHH.. ..HATFTT.. TIALYK...T PVV..D..AT ATIGT.P.SI 
                                 AthaNP201551Ath  LEVQYFHD.. ..HATVTA.. AAAL.K..QN PLI..D..IT ATLGS.P.VI 
                                 MtruTC95285_TL_  LDVQYLHP.. ..HAAIDS.. SIGL.N..PA PKL..E..LS AAIGS.K.DI 
                                 SbicTC94332_TL_  LDLQYAHN.. ..RFSLNS.. TIGL.T..ST PLV..E..LA ATVGT.S.EL 
                                 Osat_TC253703__  LDLQYLHD.. ..HFALNS.. TIGL.T..ST PLI..E..LA ATIGT.N.EL 
                                 2_1LcorAAQ87022  LEVQYFHD.. ..HATLTA.. AAAL.N..QS PII..D..VS ATFGT.P.VI 
                                 AcepAJ559602tBL  VELQYFHD.. ..YAGINA.. SIGL.T..AS PIV..N..LS GIFGS.G.AL 
                                 AmajAJ559602EST  LELQYLHE.. ..YAGICS.. SVGL.T..AN PIV..N..FS GVLGN.N.KL 
                                 ZaetAJ701429_tB  VELQYLHD.. ..YAGISA.. SFGL.T..AN PIV..N..FA SVLGT.N.TL 
                                 Soff_CA103919tB  VELQYLHD.. ..YAGVNA.. SIGL.T..AN PVV..N..LS AAFGA.K.AL 
                                 PvirDN141290_tB  FELQYLHD.. ..HAGVNA.. SIGL.T..AN PVV..N..LS GSFGT.K.AV 
                                 BvulTC160_TL_1o  LEVQYFHN.. ..HATFTT.. AFAL.K..QS PIV..D..VT ATLGT.P.TI 
                                 GraiTC37225_TL_  VELQYLHE.. ..YAGISS.. SIGL.T..AN PIV..N..LS GVIGT.N.VL 
                                 LsatTC11865_TL_  VELQYLHE.. ..HAGIST.. SIGL.T..AS PIV..N..FS GVAGN.N.TV 
                                 NtabTC2176_TL_2  LEVQYLHD.. ..YAGIST.. SLGL.T..AN PIV..N..FS GVVGT.N.LL 
                                 HvulTC131984_TL  LELQYLHE.. ..FASVNA.. SVGL.N..PS PMV..N..LS GVFGS.K.EL 
                                 CsinCF838837_tB  VELQYLHD.. ..YAGIST.. SVGL.T..AN PIV..N..FS AVIGT.N.VL 
                                 GraiTC27588_TL_  VELQYQHE.. ..YAGIST.. SIGL.T..AN PLV..N..FS GVVGN.N.SV 
                  Populus_TC20353_framefinder+2O  VELQYQHE.. ..YAGIST.. SLGL.T..AN PIV..N..FS GVVGS.N.VV 
                  Ntab_TC3063_ORF1..821_frame+1_  VELQYLHE.. ..YAGIST.. GIGL.T..AS PLV..N..FS GVAGN.N.TV 
                  Lesc_TC162764_framefinder+2ORF  LEVQYLHD.. ..YAGICT.. SVGL.T..AN PIV..N..FS GVVGT.N.IV 
                  Lesc_tomato_TC163423_framefind  MELQYLHD.. ..YAGICT.. SVGL.T..AN PIV..N..FS GVLGT.N.VL 
                  1_2GmaxTC204557_former_TC99397  VEVQYLHD.. ..YAGIST.. SVGL.T..AN PIV..N..FS GVVGT.N.VL 
                              StubTC112694_POM34  MELQYLHD.. ..YAGICT.. SVGL.T..AN PIV..N..FS GVLGT.N.VL 
                              LescTC162756_POM36  VELQYLHE.. ..YAGINT.. SIGL.T..AS PLV..N..FS GVAGN.N.IV 
                                 1_3MtruTC100708  VELQYLHD.. ..YAGIST.. SIGL.T..AT PTV..N..IS AVLGN.N.LV 
                                    TaesTC266431  LELQYLHE.. ..FAGINA.. SVGL.N..PN PMV..N..LS GVFGS.K.EL 
                  TaesTC250606_framefinder_TC859  VELQYLHD.. ..YAGINA.. SIGL.T..AN PVV..N..LS GAFGT.S.AL 
                             TaesTC247991_VDAC2?  AELQYLHP.. ..HLGING.. SVGL.N..PN PLV..N..FS GVIGT.K.AF 
                           2StubTC126162_VDAC2_1  LEVQYYHH.. ..HAAFST.. AVGL.K..QS PIV..D..LS VTLGT.P.TF 
                           2LescTC162396_VDAC2.1  .RLNIFTI.. ..TPTFTT.. AVAL.K..QC PAV..D..LS ITLGT.P.TF 
                            ZmayTC249163_VDAC2.1  VELQYFHE.. ..NATFAT.. VVGT.K..PS PVI..D..LS GTVGA.Q.GV 
                  TaesTC235188_framefinder_TC869  VEVQYFHD.. ..HATFAA.. AVGM.K..PS PVV..D..FS LVVGP.K.GL 
                           3StubTC113566_VDAC3.1  LDVQYLHQ.. ..HAAINS.. SIGL.N..PS PLL..E..LS AAIGS.K.DL 
                  Populus_tricocarpa_TC28473_fra  VEIQYLHD.. ..YAAVSS.. SVGL.T..VN PTV..N..FS GVIGT.N.VA 
                  Brassica_napus_TC1472_ESTScan+  IELQYLHE.. ..YAGIST.. SMGL.T..QN PTV..N..FS GVVGT.N.VL 
                  Spruce_TC286_framefinder+2ORF9  VELQYLHD.. ..YAGVST.. SIGL.T..PS PIT..H..FS GVIGN.D.TF 
                     PinTC74289_framefinder+2ORF  VELQYLHD.. ..YAGVSA.. SIGL.T..PS PIT..H..FS GAIGN.D.TF 
                    PinuTC60518_framefinder+1ORF  VELQYLHD.. ..YAGIST.. SIGL.T..AT PVV..E..SS VVIGN.E.SV 
                  Pinus_taeda_gi|49625878|gb|CO4  LEVQYLHE.. ..HVGLSS.. SIGL.T..PK PVV..D..FS TAIGS.D.VF 
                  Poppy_Eschscholzia_californica  VELQYQHE.. ..YAGITT.. SIGL.T..AN PIV..N..FS GVIGS.N.IL 
                  Liriodendron_tulipifera_gi|741  VELQYLHD.. ..YAGIAT.. SIGL.T..AN PVV..N..FS GVVGS.N.VL 
                  Dicot_Saruma_henryi_gi|7411225  VELQYLHD.. ..NAGINT.. SVGL.T..SN PTI..N..FA GVVGN.S.CV 
                  spruce_Picea_glauca_gi|5016418  VELQYLHD.. ..YAGVST.. SIGL.T..PS PIT..H..FS GVIGN.D.TF 
                  Acorus_americanus_gi|42651650|  AEIQYLHD.. ..YAGITS.. SIGL.T..AN PVV..N..MS GVIGS.N.VL 
                  moss_Selaginella_moellendorffi  VEVHYVHD.. ..NVGITS.. AVGL.T..AS PPV..D..VT AAFGN.K.EY 
                  Triphysaria_versicolor_gi|6804  LELQYLHE.. ..YAGVSS.. SVGL.T..AN PIV..N..FS GALGN.N.YL 
                  Picea_sitchensis_gi|70232714|g  VELQYLHD.. ..YAGVST.. SIGL.T..PS PIT..H..FS GVIGN.D.TF 
                  Cycas_rumphii_gi|66986833|gb|D  VEVQYLHD.. ..YAGIGT.. SIGL.T..AS PIV..E..AS AVIGN.E.SL 
                                       Wmir74114  VEVQYKHD.. ..YAGISS.. SIGL.T..AT PVA..N..FS GVFGN.D.NF 
                                       Wmir74072  VELQYYHD.. ..YAGVSA.. VIGM.T..AS PVV..E..TS VAVGN.E.NV 
                                 ZmayP42057VDACo  LEFQYLHE.. ..YAGVNA.. SVGL.N..SN PMV..N..LS GAFGS.K.AL 
                            ZmayTC249611_plastid  LEFQYLHE.. ..YAGVNA.. SVGL.N..SN PMV..N..LS GAFGS.K.AL 
                                 PsatB55017Psati  LEFQYLHE.. ..YAGVNA.. SVGL.N..SN PMV..N..LS GAFGS.K.AL 
                                 PsatP42054Psati  VELQYLHE.. ..YAGISS.. SVGL.K..AN PIV..N..FS SVIGT.N.AL 
                                 SbicTC103036_TL  FELQYLHE.. ..YAGVNA.. SIGL.N..PN PMV..N..IS GVFGS.K.AL 
                                 SoffTC52283_TL_  LELQYLHK.. ..YAGVNA.. SIGL.N..PN PMV..N..LS GVFGS.K.AL 
                  plant_Closterium_peracerosum_g  AELTYKQE.. ..LVNVSA.. SVGL.V..TQ PVF..E..GA LAVGT.K.GV 
                                  CreiC2200010__  LTLDYSMP.. ..YLALKS.. TIGL.N..AS PVV..D..VA ASTGY.Q.SF 
                                 CreiC_280032Chl  LTADYSSE.. ..ALSIKS.. TVGL.N..AS PVV..D..VA LATAV.K.DI 
                                 GsulHET_41H06tB  PVGSIGLEYV ..HSAVAA.. TSYL.NYASN PVV..N..GS LVVGH.A.GF 
                                 CmerCMO111CCmer  YVGHILAVNV FGTTAATS.. SGDTSS..PS .TA..L..GS LVLGA.E.GI 
                                  Pram11000184__  QVGVLGAEYK QKNLSVNS.. EADFVS...N .TV..S..AA AVLSQ.G.GF 
                                   Psoj1010023__  RVGVFGWEYQ QSNYSVNG.. AIDVGA...S .TV..S..KA AVYSF.D.NV 
                                  Psoj_1010022__  QVGVLGAEYK QSNLAVNS.. EADFVS...N .TV..S..AA AVLSQ.G.GF 
                           Phy-parasitica_gi|684  RVGVFGWEYQ QPSFSVNG.. AVDVGA...S .TI..S..KA AVYSF.D.NV 
                           Phy-infestans_gi|5814  RAGVFGWEYQ QPSFSVSG.. AIDVGV...S .TI..T..KA AVYSF.D.NV 

                                                  201                                                250 
                          Ancycaninum_gi|2180864  LFGAAASFDT ATNKLASTS. .LAFGHQT.. NS.YTLHSF. V.VNSTDFGA 
                         Ancylceylanicum_gi|2818  LFGAAASFDT ATNKLASTS. .LAFGHQT.. NS.YTLHSF. V.VNSTDFGA 
                                 2CeleNP_501211C  LIGAAATFDS SSNKLAATS. .LAFGHST.. PQ.YTLHSF. V.INSTDFGA 
                                 CbriCAE61902Cbr  LIGAAATFDS QSNKLAATS. .LAFGHST.. PQ.YTLHSF. V.INSNDFGA 
                  Necator_americanus_gi|23379004  LFGAAASFDT ATNKLASTS. .LAFGHQT.. SN.YTLHSF. V.VNSTDFGA 
                  Haemonchus_contortus_gi|275909  LFGASATFDT SSNKVSTTA. .LAFGHQT.. SH.YTLHSF. V.VNSTDFGA 
                  Nippostrongylus_brasiliensis_g  LFGAAATFDT STNKVASTS. .LAFGHQH.. GS.YTLHSF. V.VNSTDFGA 
                  Parastrongyloides_trichosuri_g  LFGAAASFDT ASNKLASSQ. .LAFGHQT.. AD.YTLHSF. V.LNSQEFGA 
                  Caenorhabditis_remanei_gi|6827  LIGAAATFDS SSNKLAATS. .LAFGHAT.. PQ.YTLHSF. V.INSNDFGA 
                  Ascaris_suum_gi|18688372|gb|BM  LLGLQTSFDA ASSRLRGTN. .VAFGRTG.. PN.YTLHSF. V.NDGQEFGA 
                  Pratylenchus_penetrans_gi|2149  LLGAQSAFDV SSSQLKAIS. .FSFGRIG.. TD.YVLHSY. V.NDAREFGG 
                  Meloidogyne_incognita_gi|39643  MAGAKAKYDL QANELKATS. .LAFLHQT.. SD.YSLHTY. T.NDGNEFGG 
                  lancelet_Branchiostoma_florida  LAGYQMSFDT AKSKLTRSN. .FALGYKT.. GD.FQLHTN. V.NDGTEFGG 
                  2Opossum_Mdom_scaffold_16656_v  LAGYQMTFDS AKSKLTRNN. .FAVGYRT.. GD.FQLHTN. V.NDGTEFGG 
                  3Opossum_Mdom_scaffold_12774_H  LAGYQMSFDT AKSKLSQNN. .FALGYKG.. AD.FQLHTH. V.NDGTEFGG 
                  1Opossum_Mdom_scaffold_13310_v  LAGYQMNFET SKSRVTQSN. .FAVGYKT.. DE.FQLHTN. V.NDGTEFGG 
                  Tribolium_castaneum_gi|7572142  LAGYQTAFDT QKSKLTKNN. .FALGFST.. GD.FILHTN. V.DDGQEFGG 
                  Salamander_Ambystoma_tigrinum_  LAGYQMTFET TKSRVSQSN. .FAVGYKT.. DE.FQLHTN. V.NDGTDFGG 
                  Squirrel_Spermophilus_laterali  LAGYQMNFET AKSRVTQSN. .FAVGYKT.. DE.FQLHTN. V.NDGTEFGG 
                  1Macaca_mulatta_SCAFFOLD106281  PATRILRMQS PEPRATVQ.. .LATRLMN.. SS.FTLK.M. I...G.QFGS 
                  B-1Gasterosteus_aculeatus_gi|7  LAGYQMSFDT AKSKMTQNN. .FAIGYKT.. GD.FQLHTN. V.NDGAEFGG 
                  B-1Pimephales_promelas_gi|7356  LAGYQMTFDT AKSKMTRSN. .FAIGYKT.. GD.FQLHTN. V.NDGTEFGG 
                  B-2Macaca_mulatta_gi|47153239|  LAGYQMTFDS AKSKLTRNN. .FAVGYRT.. GD.FQLHTN. V.NDGTEFGG 
                  B-lamprey_Petromyzon_marinus_g  LAGYQLAFDT AKSKLTRSN. .FAIGYKT.. AD.FQLHTN. V.NDGTEFGG 
                  tick_Ixodes_scapularis_gi|6351  LAGAQLSYDA NKSRLSKTN. .FAVGYQG.. GD.FVLHTN. V.NDGQEFAG 
                  tunicate_Molgula_tectiformis_g  LAGYQFAFDT SCSALTKNN. .LALGYNG.. SD.FQILTT. V.NDGTEFGG 
                  cnidaria_Hydra_magnipapillata_  HAGYQASFNS ANSKLTSNN. .VCLAYKN.. GD.LVIHSG. V.ADASKFVG 
                              XtroAL650241_2-230  LAGYQMTFDS AKSKLTKNN. .FAVGYKT.. GD.FQLHTN. V.NDGSEFAG 
                              XtroAL638432_1-213  LAGYQMTFDS AKSKLTKNN. .FAVGYKT.. GD.FQLHTN. V.NDGSEFAG 
                              1GgalTC10222_VDAC1  LAGYQMTFET AKSRVTQSN. .FAVGYKT.. DE.FQLHTN. V.NDGTEFGG 
                               3OcunQ9TT13_VDAC3  LAGYQMSFDT AKSKLSQNN. .FALGYKA.. AD.FQLHTH. V.NDGTEFGG 
                      3GgalTC9741_TC208361_VDAC3  LAGYQMAFDT AKSKLSQNN. .FALGYKA.. GD.FQLHTN. V.NDGTEFGG 
                  urchin_2Strongylocentrotus_pur  LAGFQVSFDT AESKLKKSN. .FALGYKT.. AD.FQLHTA. V.NEGSDFSG 
                  Lymnaea_stagnalis_LSC00596_par  LAGYQLSFDT SKSKLTRSN. .FGFGYAG.. GD.FSFTTF. V.NDGQEFVG 
                  Argopecten_irradians_AIC01831.  LAGYQMSFDT SKSKLSKNN. .FAFGYSS.. DD.MTLHCN. I.NDGAEFGG 
                  Clam_Spisula_solidissima_TC158  LAGYQMAFDT SKSKLTKNN. .ISGGYDA.. GD.FIINTS. V.NDFTEFGG 
                  Daphnia_magna_WFes0011484_WFes  LAGYQMSFDM SKSQLTRNN. .FSIAYAA.. KD.FALHTN. V.NDGQEFGG 
                      fugu2FRUP00000156662|fugu6  LAGYQMTFEA GRNRVTQSN. .FAVGYKT.. DE.FQLHTN. V.NDGTEFGG 
                      fugu4FRUP00000154974|fugu6  LAGYQLAFDT AKSTLTQNN. .FAFGYRA.. GD.FQLHTS. V.NDGTEFGG 
         fugu5fgh5_pm.C_scaffold_50000031|Takru4  LAGYQLAFDT AKSTLTQNN. .FAFGYRA.. GD.FQLHTS. V.NDGTEFGG 
                  fugu-estExt_GW.C_290113|Takru4  LAGYQMTIDS AKSKMTHSN. .FSIGYKT.. GD.FQLHTN. V.NNGSEFGG 
                                 Frub146568Frubr  LAGYQMTFDT AKSKMSQSN. .FAIGYKT.. GD.FQLHTN. V.NDGAEFGG 
                                 1BtauNP776910Bt  LAGYQMNFET AKSRVTQSN. .FAVGYKT.. DE.FQLHTN. V.NDGTEFGG 
                                      DpseA_37__  LGGLGCTFDL GDTSLSSWK. .VALGWSN.. DK.ATLHGE. L.KDGDSWLA 
                                 FhetTC3849_TL_1  LAGYQMTFEA AGTRSPRAI. .FAVGYKT.. DE.FQLHTN. V.NDGTEFGG 
                                 PantroXP_507860  LAGYQMTFDS AKSKLTRNN. .FAVGYRT.. GD.FQLHTN. V.NDGTEFGG 
                                 1SscrAAF78963Ss  LAGYQMNFET AKSRVTQSN. .FAVGYKT.. DE.FQLHTN. V.NDGTEFGG 
                                 1Olat_TC37369__  LAGYQMTFEA GRNKVTQSN. .FAVGYKT.. DE.FQLHTN. V.NDGTEFGG 
                                 1HsapNP003365Hs  LAGYQMNFET AKSRVTQSN. .FAVGYKT.. DE.FQLHTN. V.NDGTEFGG 
                                 1MmusQ60932Mmus  LAGYQMNFET SKSRVTQSN. .FAVGYKT.. DE.FQLHTN. V.NDGTEFGG 
                                 2Olat_TC37277__  LAGYQMSFDT AKSKMIRNN. .FAIGYKT.. GD.FQLHTN. V.NDGSEFGG 
                                 2HsapP45880Hsap  LAGYQMTFDS AKSKLTRNN. .FAVGYRT.. GD.FQLHTN. V.NDGTEFGG 
                                 2RnorNP_112644R  LAGYQMTFDS AKSKLTRSN. .FAVGYRT.. GD.FQLHTN. V.NNGTEFGG 
                                 TnigCR691432Tni  LAGYQMTFDT AKSKMTQSN. .FAIGYKT.. GD.FQLHTN. V.NDGAEFGG 
                                  Omyk_TC69875__  LAGYQMTFDT AKSKMTQNN. .FAVGYKT.. GD.FQLHTN. V.NDGVQFGG 
                                 DrerNP_955879Dr  LAGYQMSFDT AKSKMTQNN. .FAVGYKT.. GD.FQLHTN. V.NDGSEFGG 
                                 TnigCR658615Tni  LAGYQMTIDS AKSKMAHSN. .FAIGYKT.. GD.FQLHTN. I.KNGAEFEG 
                                 SacaAAF65254Sac  LVGHQMAFDT AKSKLAQNN. .FSLGYKA.. GD.FQLHTH. V.NDGAEFGG 
                                 DrerAAH65468Dre  LAGYQMAFDT AKSKLAQNN. .FALGYKA.. GD.FQLHTN. V.NDGTEFGG 
                                 DrerAAQ97862Dre  LAGYQMTFEA GRNRITQSN. .FAVGYKT.. DE.FQLHTN. V.NDGTEFGG 
                                 GgalNP_990072Gg  LAGYQMTFDS AKSKLTRNN. .FSVGYKT.. GD.FQLHTN. V.NDGSEFGG 
                                 2MmusNP_035825M  LAGYQMTFDS AKSKLTRSN. .FAVGYRT.. GD.FQLHTN. V.NNGTEFGG 
                                 2HsapNP_003366H  LAGYQMTFDS AKSKLTRNN. .FAVGYRT.. GD.FQLHTN. V.NDGTEFGG 
                                 2BtauNP_776911B  LAGYQMTFDS AKSKLTRNN. .FAVGYRT.. GD.FQLHTN. V.NDGTEFGG 
                                 2SscrAAF78964Ss  LAGYQMTFDS AKSKLTRNN. .FAVGYRT.. GD.FQLHTN. V.NDGTEFGG 
                                 1XlaeAAH46577Xl  LAGYQMTFES SKSRVSQSN. .FAVGYKT.. DE.FQLHTN. V.NDGTDFGG 
                                  Ssal_TC22668__  LAGYQMAFDT AKSKLAQNN. .FALGYKA.. GD.FQLHTN. V.NDGTEFGG 
                                 3BtauNP777154Bt  LAGYQMSFDT AKSKLSQNN. .FALGYKA.. AD.FQLHTH. V.NDGTEFGG 
                                 3MmusNP035826Mm  LAGYQMSFDT AKSKLSQNN. .FALGYKA.. AD.FQLHTH. V.NDGTEFGG 
                                 3Hsap_NP005653H  LAGYQMSFDT AKSKLSQNN. .FALGYKA.. AD.FQLHTH. V.NDGTEFGG 
                                 3RnorAAH61780Rn  LAGYQMSFDT AKSKLCQNN. .FALGYKA.. ED.FQLHTH. V.NDGTEFGG 
                                 3Sscr_AAF78965S  LAGYQMSFDT AKSKLSQNN. .FALGYKA.. AD.FQLHTH. V.NDGTEFGG 
                                 XtroTC18393_TL_  LAGYQMTFES SKSRVSQSN. .FAVGYKT.. DE.FQLHTN. V.NDGTEFGG 
                                 1RnorXP_216715R  LAGYQMNFET SKSRVTQSN. .FAVGYKT.. DE.FQLHTN. V.NDGTEFGG 
                                 Cint_ci01001510  LAGYQFAFDT NKSALTKNN. .VAVGYNG.. AD.FQLLTT. M.NDASEFGG 
                                 RappTC26_TL_2or  LAGAQVSFDT TKNRLSKTN. .FAVGYQA.. GD.FVLHTN. V.NDGQEFAG 
                                 AgamXP_318946Ag  LAGYQVAFDS QKSKITANN. .FALGYSA.. GD.FVLHTN. V.NDGREFGG 
                                 DmelAAL47980Dme  LAGYQTAFDT QQSKLTTNN. .FALGYTT.. KD.FVLHTA. V.NDGQEFSG 
                                  Aaeg_TC35523__  LAGYQVAFDS QKSKVTANN. .FALGYST.. GD.FVLHTN. V.NDGREFGG 
                                   DpseB_porin__  LAGYQAAFDT QQTKLTTNN. .FALGYTT.. KD.FVLHTS. V.NDGQEFSG 
                                 MgalP82013MgalV  LAGYQMTFDS AKSKLTRNN. .FSVGYKT.. GD.FQLHTN. V.NDGSEFGG 
                                 2XlaeP81004Xlae  LAGYQMTFDS AKSKLTKNN. .FAVGYKT.. GD.FQLHTN. V.NDGSEFAG 
                                 RnorAAD02476Rno  LAGYQMNFET SKSRVTQSN. .FAVGYKT.. DE.FQLHTN. V.NDGTEFGG 
                                          Amel__  LAGYQACFDT QRNKLTKNN. .FALGYTA.. SD.FTLHAA. V.NNGCDFSG 
                                 HcoaAY588068Hco  LAGYSTKFDS QKSKITGNN. .FALGYAA.. GD.LVFHTS. V.DNGQEFGG 
                                 PpgyCAH92156Ppg  LAGYQMSFDT AKSKLSQNN. .FALGYKA.. AD.FQLHTH. V.NDGTEFGG 
                                 SjapAAP06199Sja  LVGADVKLDC TNQILQKAN. .FAVGYTV.. QD.FAFHGL. ITNWGKQFSA 
                                 DmelNP_609462Dm  LGGVGTEFDV GNTELKGWK. .VALGWTN.. ET.ATLHGE. LKN.GDTWLA 
                                 PB_DmelCG31722_  VLGYRTEYNF DEKGFDKHA. .LCLGY.N.. NGRTEVGLK. LEN.FEDLRG 
                                 PA_DmelCG31722P  LLGYRTVFNV EDRDFNMHA. .FCGGY.S.. NDVTEVGLK. FEN.FKALRG 
                                      DpseC_22__  ILGYRTVYSV AEKAFDKHA. .FCLGY.N.. NGSTEMGLK. AEN.FKDLRG 
                                 AvarTC335_TL_1D  LAGGQVSFDT TKNRLSRTN. .FAVGFQA.. GD.FAVHTN. V.NDGQEVAG 
                  Catfish_TC10105_ESTScan+2EST92  LAGYQMSFDT AKSKMTQNN. .FAVGYKT.. GD.FQLHTN. V.NDGAEFGG 
                                 AnidEAA60319Ani  LVGAEGGYDV QKAAITKYS. .AAVGYSV.. PQ.YSAAIQ. AANNLTVFSA 
                                 Cpos_TC4161_98p  LVGAEGGYDV QKAAITKYS. .AAVAYSL.. PE.YSAAIT. ATNNLTLFSA 
                                 Afum_Afu4g06910  LVGAEGGYDV QKAAITKYS. .AAVGYSV.. PQ.YTAAIT. AGNNLTVFSA 
                  chytrid1_Blastocladiella_emers  LAGAETAYDL ATGHVSKYN. .VAFGYAT.. RE.YSVALT. GANKFDTFAG 
                  Fungi1_Ajellomyces_capsulatus_  LVGAEGGYDV QKAAITKYS. .AAIAYCV.. PE.YSAAVT. AQNNLSLFSA 
                                 NcraXP_323644Nc  LAGASAGYDV QKAAITGYS. .AAVGYHA.. PT.YSAAIT. ATDNLSVFSA 
                                 MgriEAA49310Mgr  LAGLSGGYNV QKAAITTYS. .AAVGYSA.. PQ.YTAAVT. ATDNASVFAA 
                                 GzeaeEAA70159__  LAGASAGYDA NKAALTAYS. .AAVGYAA.. PQ.YSAAIT. ASDNLSVFAA 
          Metarhizium_anisopliae_CN809271_24_254  LAGASAGYDV NKAAVTAYS. .AAVGYAAP. .Q.YSAAVT. ATDNLSVFAA 
                                 CalbEAK94542Cal  TAGAELGYDI SSAKVNKYS. .VGVGYAN.. LN.YGLAAT. ATSNLSVFSA 
                                 Pguil_ATCC_6260  TAGAELGYDI NDATVNKYS. .VGVGYAH.. PL.YNVAAT. ATSNLSVFTA 
                                         Clusi__  TAGAELGYDI ASAKLNKYS. .VGVGYAN.. PL.YTVGVT. STSNLSVFTA 
                                 DhanCAG87372Dha  TAGAELGYDI ASAKVNRYS. .LGVGYAK.. PL.YTVAAT. ATNNLSIFSA 
                                 Cgla_XP_445230_  VGGSEVTCDI AQNKFTRYAL SMGIYAGK.. ...RNLTFL. IND.AHVMTL 
                                 YlipXP_505530Yl  IAGAEVGYDV SDAKVTKYS. .AAVGYTA.. PV.YSTSIL. ATNSLSVFSA 
                                 1ScerNP_014343S  VGGAEFGYDI SAGSISRYA. .MALSYFA.. KD.YSLGAT. LNN.EQITTV 
                                 SmikPORF18654Sm  VGGAEFGYDI SAGSISRYA. .MALSYFA.. KD.YSLGAT. LNN.EQITTV 
                                 SkudriavzeviPor  VGGAEFGYDI SAGSISRYA. .MALSYFA.. KD.YSLGAT. LNN.DQITTV 
                                 SbayanusProtein  VGGAEFGYDI SAGSISRYA. .MALSYFA.. KD.YSLGAT. LNN.DQITTV 
                                 SparPORF19133Sp  VGGAEFGYDI SAGSISRYA. .MALSYFA.. KD.YSLGAT. LNN.EQITTV 
                                 ScastelliiPor1_  VGGAEFGYDI TGGTISRYA. .LALGYSA.. RD.YTLGIS. INE.AQITSA 
                                 EgosNP_983849Eg  VGGAEVGYDI AAATVSRYA. .VALGYRT.. GL.YSVALG. VNN.AQITTA 
                                 MIT_Spar_c440_1  VGGTEIAYDI AGGLLARYA. .MSLGYLS.. RD.YSFILS. TNN.RQCATA 
                                 MIT_Smik_c390_1  VGGSEVAYDL LGRSLARYA. .MSIGYLS.. RD.YSFVLS. TNN.RQCAIA 
                                 MIT_Sbay_c482_1  VGGTEIAYDI PGGALARYA. .VALGYLA.. SD.YSFVLS. TNN.KQFTSA 
                                 CglaXP_448140Cg  VAGAQFGYDI AAGSLSKYA. .IALGYAA.. QD.YHLGLN. INN.DQVTTA 
                                 KlacCAG97949Kla  VGGAEVGYDI SAGAVSRYA. .LALGYNA.. SGAYSVGLS. VNN.AQLITA 
                                 Mgram_mg_0692__  LVGGEAGYDV QKAAITRYS. .LGLGYQT.. PN.YTASIV. GTQNLSIIAA 
                                 SpomNP_594661Sp  LAGAEFGYDV QKGNVSNYA. .ATIGYLA.. SP.LSVALQ. ASNNLSVFRA 
                                 2ScerNP_012152S  VGGTDIAYDT AAGLCARYA. .MSIGYLA.. RE.YSFILS. TNN.RQCATA 
                                 Pchrysosporium_  LLGAEASYNV TEGKVTRYA. .AAVGFSA.. PE.YAVTLQ. GLNNLNLFSA 
                                 Cneoformansvarn  LVGAEASYDV LSGAITRYA. .GAVGFSA.. PE.YAVTLH. GLGNLSTFAA 
 Hebeloma_cylindrosporum_CK991718_BU964292_1_219  LVGAEAAYNV TGGNITRYA. .AAVGYNA.. PE.YAVTLH. GLNNFKTFSA 
Coprinopsis_cinerea_DN591718_DR774924_VDAC_3_275  LAGAEASYNV TEGKVTRYA. .AALGYNA.. PE.YAVTLH. GLNNLSTFTA 
     Antrodia_cinnamomea_DR030596_DR031351_3_290  LVGAEASYNV TEGKITRYA. .TAVGFSA.. PE.YAVTLH. GLGNMSTFAA 
                                 UmayEAK86065Uma  LAGAEASYDV KAGKLSRYN. .LGAGFHA.. PD.YAVTFH. GLGNLSTYSA 
                                 Bfuck_BfCon_019  LAGATAGYDV QKAAITSYS. .AAVGYTA.. PT.YSAAIT. AADNLSVFSA 
                                 Skud_potVDAC2_p  VGGTEIAYDI PSGSLARYA. .MSLGYLA.. RD.YSFVLS. TNN.RQCASA 
                                 1OsatCAB82853VD  AVGADVSLDT ATGNLTKYN. .AGLSFSN.. DD.LIASLN. LNNKGDSLTA 
                                 2ZmayAAD56653VD  AVGADAAFDT SSGDLTKYN. .AGLSYTT.. PD.FVAAAT. LNNKGDNIAA 
                                 GraiTC32830_TL_  ALGGEIGFDT ASASFTEYT. .AGINLNK.. PD.FSVALL. LTDKGQALKA 
                                 1aZmayAAD56651V  ALGADISLDT ATGNLTKYN. .AALRFTH.. ED.LVASLN. LNNKGDSLTG 
                                 1bZmayAAD56652V  AVGAEISFDS ATGNFTKYN. .AGLMFTH.. ED.LIASLN. MNNKGDNLTG 
                                 CparDN957993_tB  ALGTDLSFDT ATGNFTKCN. .AGLSYTH.. TD.LIASLT. LNDKGDTLNA 
                                 2TaesS59546Taes  AFGVDVAFDT ASGDFTKYN. .AGLSHTN.. QD.LTASLN. LNNKVNTLAA 
                                 1TaesP46274Taes  AVGADVSLDT ATKNFAKYN. .AALSYTN.. QD.LIASLN. LNNKGDSLTA 
                                 HvulTC146872_TL  AVGGDVSLDT STKNFTKYN. .AAFSYTN.. QD.LIASLN. LNNKGDSLTA 
                                 PglaAAP46186VDA  TFGAEAGYDT ASGKFTKYT. .AAIGLTK.. PD.YHAAFI. LADKGDTIKV 
                                 AoffCV289442_tB  AVGADVSFDT ATGNFTKYN. .AGLSLIN.. SD.LVAALN. LNNKGDSLSA 
                                 3TaesS59547Taes  SVGVDVSFDT ATSNFTKYN. .AALSLTY.. PD.LIASLH. LNNHGDTLTA 
                                 3OsatCAC80851VD  SVGVDVAFDT ATSNFTKYN. .AALSLTN.. SD.LIASLH. LNNHGDTLIA 
                                 AthaAAM62480Ath  SLGTDVAYNT ESGNFKHFN. .AGFNFTK.. DD.LTASLI. LNDKGEKLNA 
                                 1SoleT09116Sole  ALGTDLSFDT ASGNFTKCN. .AGLSFTN.. DD.LIASVN. VNDKLDILNA 
                                 AthaNP_186777At  AVGTDVSFDT KSGNFTKIN. .AGLSFTK.. ED.LIASLT. VNDKGDLLNA 
                                 ParmAAD38145Par  SLGTDLSFDT ASGNFTKCN. .AGLNFTH.. TD.LIASLI. LNDKADTVTA 
                                 1_3LcorAAQ87021  AVGTDLSFDT ASGNFTKYN. .AGLNVTH.. AD.LIASLT. LNDKGDSLNA 
                                 1StubS46959Stub  ALGTDLSFDT ATGNFTKCN. .AGLSFSS.. SD.LIASLA. LNDKGDTVSA 
                                 GmaxTC214669_TL  AVGTDLSFDT ASGNFTKYN. .AGLNITH.. AD.LIASLT. LNDKGDNLTA 
                                 ShabDN172144tBL  ALGTDVSFDT KTGDFTKCN. .AGLSFTN.. AD.LVASLN. LNNKGDNLTA 
                                 CretCF828801_1_  ALGTDLSFDT ATGNFTKCN. .AGLSYTH.. TD.LIASLT. LNDKGDTLNA 
                                 2OsatCAC80850VD  AVGTDVAFDT ATGDFTKYN. .AGLSHTT.. PD.LTAALL. LNNKGDSLAA 
                                 HvulTC147016_TL  AFGLDVAFDT ASGDFTKYN. .AGMSHTN.. QD.LTASLM. LNNKGNTLAA 
                                 AthaNP_200557At  CLGGEVSFDT ASSSLTKYN. .AGIGFNN.. QG.VSAALI. LEDKGESLRA 
                                 Hvul_TC136480__  AVGGEVGFDS TSASVTKYN. .SGISYTK.. DD.FSAALL. LADKGETLKA 
                                     Acep_TC71__  TLGAEIAFDS ASASFSKYN. .AGVMLTK.. PD.FSASLI. LADKGETLKA 
                                 Lesc_TC157031__  ALGGEIGFNT ASSSFTKCN. .AGLSFNK.. PD.FSAALM. LTDRGQAVKA 
                                 AcomCO732114tBL  SVGADVSFDT ATGNFTKYN. .AGLSVTN.. AD.LVAALT. LSNKGDSLGA 
                                 SoffTC51786_TL_  TIGAEVGFDS TSATVTKYN. .SGIGYNK.. SD.FSASLL. LADKGETLKA 
                                 1_1LcorAAQ87019  ALGADLTFDT KIGELTKSN. .AGLSFTK.. DD.LIAALT. LNDKGDALNA 
                                 1_2LcorAAQ87020  AVGTDLSFDT KIGELTKFN. .AGLNFTK.. AD.LIASLT. VNDKGDALNA 
                                 GmaxTC204556_TL  ALGADLSFDT KIGELTKSN. .AGLSFTK.. DD.LIASLT. LNDKGDALNA 
                                 MtruTC100732_TL  ALGGDLSYDT KTGVFTRLN. .AGLNFTK.. DD.LIASLT. LNEKANALNA 
                                 VvinTC39452_TL_  ALGTDLSFDT KSGNFTKCN. .AGVSFCN.. AD.LIASLT. VNDKGDAVNA 
                                 HannTC12969_TL_  AIGTDVSFDT KTGNFTKCN. .AGISFSN.. AD.LIAALT. LNDKGETLNA 
                                 StubP42055Stube  ALGTDVSFDT KTGDFTKCN. .AGLSFTN.. AD.LVASLN. LNNKGDNLTA 
                                 BrapAAS21632Bra  ALGTDVSFDT ESGNFKHFN. .TGVSFTK.. DD.LIASLT. LNDKGEKLNA 
                                 VvinTC41569_TL_  SLGGEVGLNT ASASFTKYN. .AGIGITK.. PD.FSVAVL. LTDKGETLKA 
                                 McryT12558Mcrys  AFGTDVSFDS KTGNFTKCN. .AGLSFAN.. AD.LIASLT. LNDKGDTLNA 
                                 3_1LcorAAQ87023  CMGAEVGFNT TSASFTKYN. .AGITFNR.. PD.FSAALM. LVDKGKSLKA 
                                 GmaxTC217508_TL  CLGAEVGFNT TSASFTKYN. .AGVAFNK.. PD.FSVALM. LADKGQTLKA 
                                   PinuTC74370__  SVGGEMAFDT ASGTFLKYN. .AGIGLSK.. PE.YTAAVI. LADKGDTVKA 
                                 VvinTC45741_TL_  AFGAEAGYDT TSGCFTKYT. .AGISVAK.. PD.SCASII. LGDKGDTIRA 
                                 GmaxTC226511_TL  ALGAEAGYDT SSGGFTKYT. .AGISVTR.. PD.SSASVI. LGDKGDSIKA 
                                 MtruTC101975_TL  AFGAEAGYDT KSGSFTKYN. .TGISFTK.. LD.SSASVI. IGDKGDSIKV 
                                 GraiTC30003_TL_  AFGAEAGYDP TKGNFTKYT. .AGISVTK.. PD.SCASII. LGDKGDSIKA 
                                 AthaNP201551Ath  SFGAEAGYDT TSKTFTKYN. .AGISVTK.. PD.ACLSII. LGDKGDSLKA 
                                 MtruTC95285_TL_  SMGAEVGFDT TSASFSTYN. .AGIAFNK.. PD.FSATLM. LADKGQSLKA 
                                 SbicTC94332_TL_  TIGAEVGFDS TSAAVTKYN. .SGIGYNK.. SD.FSASLL. LADKGETLKA 
                                 Osat_TC253703__  SAGAEVGFDS TSASVTKYN. .SGICYNK.. HD.FSAAVL. LADKGETLKA 
                                 2_1LcorAAQ87022  AVGAEAGYDT SSGGFTKYT. .AGISVTK.. PD.ASASII. LGDKGDSIKA 
                                 AcepAJ559602tBL  SVGADVAFDT ATGDFTKYN. .AGLSITN.. SD.LIASLT. LNNKGESLSA 
                                 AmajAJ559602EST  AIGSDVSFDT KEGALTKCN. FGA.SFTN.. SD.LIAALT. LNDKGDTLSA 
                                 ZaetAJ701429_tB  AAGVDLSFDT SSGQFTKYN. .AGVNFTN.. AD.LIASVT. LNDKGDNLTA 
                                 Soff_CA103919tB  AVGADVSLDT ATGNLTKYN. .AGLRFTH.. ED.LIASLT. LNNKGDRLTG 
                                 PvirDN141290_tB  AVGADISLDT ASGSLTKYN. .AGLSITH.. ED.LIASLN. LNNKGDSLTA 
                                 BvulTC160_TL_1o  AFGVEAGYDA NSGNFTKYT. .AGVNVSK.. PE.SCASIL. LGDKGDTIKA 
                                 GraiTC37225_TL_  ALGTDLSFDT KTGNFTKCN. .AGLSFSN.. VD.LIASLT. LNEKGDSLNA 
                                 LsatTC11865_TL_  AVGTDISFDT ASGNFTKYN. .AGLSFST.. SD.LIASLT. LNDKGDTLTA 
                                 NtabTC2176_TL_2  SLGTDLSFDT KVGAITKCN. .AGLSFTK.. SD.LIASWN. LNDKGDALSA 
                                 HvulTC131984_TL  SVGVDVSFDT ATSNFTKYN. .AALSLAY.. PD.LIASLH. LNNHGDTLTA 
                                 CsinCF838837_tB  SLGTDLSFDS KSGNFTKCN. .AGLSFNN.. AD.LIASLN. LNNKGDSLAA 
                                 GraiTC27588_TL_  TVGTDLSFDT ASGNFTKLN. .AGLNFTH.. SD.LIASLDI VNDKGDTLNA 
                  Populus_TC20353_framefinder+2O  ALGTDLSFDT ATGNFTKCN. .AGLSYTN.. SD.LIASLT. VNDKGDTLSA 
                  Ntab_TC3063_ORF1..821_frame+1_  ALGTDLSFDT ASGNFTKCN. .AGLSFST.. SD.LIASLA. LNDKGDTLSA 
                  Lesc_TC162764_framefinder+2ORF  ALGTDVSFDT KTGDFTKCN. .AGLSFTN.. AD.LVASLN. LNNKGDNLTA 
                  Lesc_tomato_TC163423_framefind  ALGTDVSFDT KAGAITKCN. .AGLRFTN.. AD.LITSLN. LNNKGDSLSA 
                  1_2GmaxTC204557_former_TC99397  ALGTDVSFDT KIGELTKFN. .AGLNFTK.. DD.LVASLT. VNTK...... 
                              StubTC112694_POM34  ALGTDVSFDT KAGAITKCN. .AGLSFTN.. AD.LITSLN. LNNKGDSLSA 
                              LescTC162756_POM36  ALGTDVSFDT ATGNFTKCN. .AGLSFSS.. SD.LIASLA. LNDKGDTVSA 
                                 1_3MtruTC100708  SVGSDVSFET SSGSLNKCN. .FGLNVTH.. AD.LIASLT. VNDRGDSLNA 
                                    TaesTC266431  SVGVDVSFDT ATSNFTKYN. .AALSLTY.. PD.LIASLH. LNNHGDTLTA 
                  TaesTC250606_framefinder_TC859  AVGADVSLDT ATKNFTKYN. .AALSYTN.. QD.LIASLN. LNNKGDSLTA 
                             TaesTC247991_VDAC2?  ALGIDVAFDT ASGDFTKYN. .AGLSHTN.. QD.LTASLN. LNNKANTLAA 
                           2StubTC126162_VDAC2_1  AIGAEASYET AEGKLAKYT. .AGISVTK.. PD.SCAAII. LGDKGDTIKA 
                           2LescTC162396_VDAC2.1  ALGAEASYET ATSKLTKYT. .AGISVTK.. PD.SCAAII. LGDKGDTIKA 
                            ZmayTC249163_VDAC2.1  AFGAEAGYDT ATGKFTKYT. .AAIGVTK.. PD.YHAAFI. LADKGDTIKV 
                  TaesTC235188_framefinder_TC869  AFGGEAGFDT SSGKFTKYT. .GGFSVTK.. PD.FHASAI. LADKGDTIKV 
                           3StubTC113566_VDAC3.1  ALGGEIGFNT ASSSFTKCN. .AGISFNK.. PD.FSAALM. LTDRGQAVKA 
                  Populus_tricocarpa_TC28473_fra  SLGTDLSFDT KTGDFIKCN. .AGVSLSK.. VD.LIASLT. LNDKGDSLNA 
                  Brassica_napus_TC1472_ESTScan+  ALGTDVSFDT KSGNFTKIN. .AGVNFTK.. DD.LIASLT. LNDKGDSVNA 
                  Spruce_TC286_framefinder+2ORF9  SVGGEVSFDT ASGNFLKYD. .AGLSFSK.. PD.FVSSLT. LTGKGDTLKA 
                     PinTC74289_framefinder+2ORF  AVGGEVSFDT ASGNFLKYD. .AGLSFSK.. PD.FVSSLT. LTGKGDTLKA 
                    PinuTC60518_framefinder+1ORF  ALGGEFAFDT ASGNFTKYN. .AGLNFVQ.. PD.FISSLN. LTDRGDTLKA 
                  Pinus_taeda_gi|49625878|gb|CO4  TVGGEVGFDT SSGLFTKYN. .AAIGITK.. PE.FSAAVI. FADKGDTLKA 
                  Poppy_Eschscholzia_californica  ALGTDLSFDT ASGNLTKLH. .AGVNFSH.. AD.LIASVT. LNDRGDSINA 
                  Liriodendron_tulipifera_gi|741  AVGADLSFDT ASGNFTKYN. .AGLSYSN.. AD.LIASLT. LNDKGDNLKA 
                  Dicot_Saruma_henryi_gi|7411225  QAGADVSFDT GTGDLTKVN. .GGISYSN.. AD.LIASFT. LNDKADRLTA 
                  spruce_Picea_glauca_gi|5016418  SVGGEVSFDT ASGNFLKYD. .AGLSFSK.. PD.FVSSLT. LTGKGDTLKA 
                  Acorus_americanus_gi|42651650|  SVGTDVSFDT ATGNFLKYN. .AGLSFTN.. AD.LIAALN. LNNKGDTLVA 
                  moss_Selaginella_moellendorffi  SLGGAVSLDT AAGTVKKYE. .AGLGITK.. PD.FTAALL. LCDKGDTVKV 
                  Triphysaria_versicolor_gi|6804  ALGSDLSYDT KEGAFTKCN. .FGASFTN.. AD.LIAALT. LNDKGDTLSA 
                  Picea_sitchensis_gi|70232714|g  SVGGEVSFDT ASGNFLKYD. .AGLSFSK.. PD.FVSSLT. LTGKGDTLKA 
                  Cycas_rumphii_gi|66986833|gb|D  AFGGEVAFDT ASGNFTKYN. .AGLSFVK.. PD.FISSLI. LTDKGDILKA 
                                       Wmir74114  ALGGEVEFDT ASGGLLKCN. .AGLSYSK.. PD.FVSSFT. VTNKGDVLKA 
                                       Wmir74072  ALGGEIAFDT TSSNLTKYN. .AGISYIK.. PD.FILGVN. WTDKGDAVKA 
                                 ZmayP42057VDACo  SVGVDVSFDT ATSDFTKYN. .AALSLTS.. PD.LIASLH. LNNHGDTLVA 
                            ZmayTC249611_plastid  SVGVDVSFDT ATSDFTKYN. .AALSLTS.. PD.LIASLH. LNNHGDTLVA 
                                 PsatB55017Psati  SVGVDVSFDT ATSDFTKYN. .AAVNFVK.. DS.LIGSLT. LNEKGDLLSA 
                                 PsatP42054Psati  AFGADISFDT KLGELTKSN. .AAVNFVK.. DD.LIGSLT. LNEKGDLLSA 
                                 SbicTC103036_TL  SVGVDVSFDT ATSNFTKYN. .AALSLTS.. PD.LIASLH. LNNHGDTLVG 
                                 SoffTC52283_TL_  SVGIDVSFDT ATSNFTKYN. .AALSLTS.. PD.LIASLH. LNNHGDTLVA 
                  plant_Closterium_peracerosum_g  VVGAEVGYDT ATNSATKYN. .LGVAYSE.. SD.FAASLL. IADKLDTLK. 
                                  CreiC2200010__  VLGAETSYDT AKAAVTKYN. .FALGYHA.. PD.FQVAAH. L.TDLTKTLK 
                                 CreiC_280032Chl  LLGAEVAYDT AKADLTKYN. .FVAGYHA.. AD.FQASAT. L.ADKLSVLK 
                                 GsulHET_41H06tB  SVGSEAVFDT VNNSLSKWN. .GALNYVDGK G..SEITLS. V.LEKGQMGK 
                                 CmerCMO111CCmer  YVGGELEYNA SNAAISKYN. .AAISYCD.K GE.SELLLA. LTDKAQCIRA 
                                  Pram11000184__  AVGGQTAFNV DKSAIVQHN. .VGASY.TG. GD.FVTALV. TKKNFAALQA 
                                   Psoj1010023__  LVGAQAAFNY NKSAVVDHN. .VALSY.RG. ND.FTATLQ. TKKKFNTLSG 
                                  Psoj_1010022__  AVGGQTAFNM DKSAIVQHN. .VGASY.TG. AD.FVTSLV. TKKNFAAVQA 
                           Phy-parasitica_gi|684  LLGAQTAFNY NKSAVVDHN. .VALSY.RG. ND.FTATLQ. TKKKFNTLSG 
                           Phy-infestans_gi|5814  LVGAQTAFNY NKSAIVDHN. .VALSY.RG. ND.FTASLQ. TKKKFNALSG 

                                                  251                                                300 
                          Ancycaninum_gi|2180864  SLF.HKVAH. ...NVEIGT. .ILG..WKVG .GSGAD..FG VATKYSPSRD 
                         Ancylceylanicum_gi|2818  SLF.HKVA.. .......... .......... .......... .......... 
                                 2CeleNP_501211C  SLY.HKVAS. ...NVEVGT. .QLG..WKVG .GNGAD..YA LATKYAPSRD 
                                 CbriCAE61902Cbr  SLY.HKVAS. ...NVEIGT. .QVG..WKVG .SNGAD..YA LATKYSPSRD 
                  Necator_americanus_gi|23379004  SLY.HRVAH. ...NVEIGT. .MLG..WKVG .GNGAD..FG LAAKYAPSRD 
                  Haemonchus_contortus_gi|275909  SLF.HRVSP. ...NVELGT. .MLG..WKVG .GNGAD..FA VAAKYSPTRD 
                  Nippostrongylus_brasiliensis_g  S......... .......... .......... .......... .......... 
                  Parastrongyloides_trichosuri_g  SLF.HKAAR. ...NVEIGA. .MLG..W... .......... .......... 
                  Caenorhabditis_remanei_gi|6827  SLY.HKVAP. ...NVEIGT. .QLG..WKVG .GNGAD..YA LATKYSPSRD 
                  Ascaris_suum_gi|18688372|gb|BM  SLY.HRAAH. ...NVEVGA. .QLG..WTVG .DQGAR..FA LAAKYCPAKD 
                  Pratylenchus_penetrans_gi|2149  SFY.HSVAH. ...NLDIGA. .MFS..WTTG .EPGAR..FG LAMKYCPTKD 
                  Meloidogyne_incognita_gi|39643  SLY.HKVHK. ...NFEFGV. .QYM..WKLK .EVNNQ..WS LASKYQVNPD 
                  lancelet_Branchiostoma_florida  SIY.QKVNN. ...NLETGV. .NLA..WTAG .SNNTR..FG LAAKYTIDSK 
                  2Opossum_Mdom_scaffold_16656_v  SIY.QKVCE. ...DLDTSV. .NLA..WTSG .TNCTR..FG IAAKYQLDST 
                  3Opossum_Mdom_scaffold_12774_H  SIY.QKVSE. ...KIETSI. .NLA..WTAG .SNNTR..FG IAAKYKLDHK 
                  1Opossum_Mdom_scaffold_13310_v  SIY.QKVNK. ...KLETAV. .NLA..WTAG .NSNTR..FG IAAKYQIDPE 
                  Tribolium_castaneum_gi|7572142  SIY.QKLSP. ...KLETGI. .QLA..WSAG .SNNTK..FG IXAKYDLDQD 
                  Salamander_Ambystoma_tigrinum_  SIY.QKVND. ...KLETAV. .NLA..WTAG .NSNTR..FX IAAKYQLDSD 
                  Squirrel_Spermophilus_laterali  SIY.QKVNK. ...KLETAV. .NLA..WTAG .NSNTR..FG IAAKYQIDPD 
                  1Macaca_mulatta_SCAFFOLD106281  SIY.QKVNK. ....LETTI. .NLT..WTAG .NSNTS..FG IAAKYQIDPD 
                  B-1Gasterosteus_aculeatus_gi|7  SIY.QKVSD. ...QLETSV. .NLA..WTAG .SNSTR..FG IAAKYQLDKD 
                  B-1Pimephales_promelas_gi|7356  SIY.QKVND. ...DLETAV. .NLS..WTAG .NSSTR..FG IAAKYMLDSS 
                  B-2Macaca_mulatta_gi|47153239|  SIY.QKVCE. ...DLDTSV. .NLA..WTSG .TNCTR..FG IAAKYQLDPT 
                  B-lamprey_Petromyzon_marinus_g  NIY.QKVND. ...KLETAV. .DLA..WTAG .SNTTR..FG IAAKYQLDSN 
                  tick_Ixodes_scapularis_gi|6351  SIY.QRVND. ...CLETGV. .QLS..WTAG .TNATR..FG LGCVYQLDRE 
                  tunicate_Molgula_tectiformis_g  SIY.QSVNK. ...DLATGV. .QLS..WTSG .QAKTK..FS VAAKYAMDNN 
                  cnidaria_Hydra_magnipapillata_  SVH.HQINE. ...QLAAAA. .LLR..WTSG .QNATS..FT VAAKYDIDKD 
                              XtroAL650241_2-230  SIY.QKVSD. ...KMETAV. .NLA..WTSG .NNSTR..FG IAAKYQLDSH 
                              XtroAL638432_1-213  SIY.QKVSD. ...KMETAV. .NLA..WTSG .NNSTR..FG IAAKYQLDSH 
                              1GgalTC10222_VDAC1  SIY.QKVNE. ...KLETAV. .NLA..WTAG .NSNTR..FG IAAKYQIDPD 
                               3OcunQ9TT13_VDAC3  SIY.QKVNE. ...KIETSI. .NLA..WTAG .SNNTR..FG IAAKYKLDCR 
                      3GgalTC9741_TC208361_VDAC3  SIY.QKVNN. ...KVETSV. .NLA..WTAG .SNNTR..FG IAAKYQLDEK 
                  urchin_2Strongylocentrotus_pur  SIY.QKVND. ...SLQTAI. .NVG..WAST .TNQTR..FA LGAKYVLDSE 
                  Lymnaea_stagnalis_LSC00596_par  SVH.QKVSD. ...NLEAAV. .NLS..WAAG .TGNT..... .......... 
                  Argopecten_irradians_AIC01831.  SVY.NKVNS. ...KLQTGV. .NLS..WSAG .NSSTR..LG LAAKYTLDKN 
                  Clam_Spisula_solidissima_TC158  SVS.QTVNK. ...NLETGV. .QLS..WTSG .SNAVR..FG IAGKYILDKN 
                  Daphnia_magna_WFes0011484_WFes  ALF.QKVNP. ...NLETGV. .QLA..WTAG .SNATR..FG IGCKYQLDKD 
                      fugu2FRUP00000156662|fugu6  SIY.QKVNE. ...QLETAV. .NLA..WTAG .NSNTR..FG IAAKYQIDPD 
                      fugu4FRUP00000154974|fugu6  SVY.QKVNS. ...NLETAV. .TLA..WTAG .SNNTR..FG VGAKYQLDKN 
         fugu5fgh5_pm.C_scaffold_50000031|Takru4  SVY.QKVNS. ...NLETAV. .TLA..WTAG .SNNTR..FG VGAKYQLDKN 
                  fugu-estExt_GW.C_290113|Takru4  SIY.QKVND. ...KLETAV. .NLA..WTAG .SNGTR..FG IAAKYQLDSS 
                                 Frub146568Frubr  SIY.QKVSD. ...KLETAV. .NLA..WTAG .SNSTR..FG IAAKYQLDKD 
                                 1BtauNP776910Bt  SIY.QKVNK. ...KLETAV. .NLA..WTAG .NSNTR..FG IAAKYQIDPD 
                                      DpseA_37__  SLF.YKLNDQ I..DAAVEL. .TKT..GGGG .GSDVT..VG VGMIYRLEGD 
                                 FhetTC3849_TL_1  SIY.QKVND. ...KLETAV. .NLA..WTAG .NSNTR..FG IAAKYQIDSD 
                                 PantroXP_507860  SIY.QKVCE. ...DLDTSV. .NLA..WTSG .TNCTR..FG IAAKYQLDPT 
                                 1SscrAAF78963Ss  SIY.QKVNK. ...KLETAV. .NLA..WTAG .NSNTR..FG IAAKYQIDPD 
                                 1Olat_TC37369__  SIY.QKVNE. ...QLETAV. .NLS..WTAG .NSNTR..FG IAAKYQIDPD 
                                 1HsapNP003365Hs  SIY.QKVNK. ...KLETAV. .NLA..WTAG .NSNTR..FG IAAKYQIDPD 
                                 1MmusQ60932Mmus  SIY.QKVNK. ...KLETAV. .NLA..WTAG .NSNTR..FG IAAKYQVDPD 
                                 2Olat_TC37277__  SIY.QKVSD. ...KLETAV. .SLA..WTAG .SNSTR..FG IGAKYQLDKD 
                                 2HsapP45880Hsap  SIY.QKVCE. ...DLDTSV. .NLA..WTSG .TNCTR..FG IAAKYQLDPT 
                                 2RnorNP_112644R  SIY.QKVCE. ...DFDTSV. .NLA..WTSG .TNCTR..FG IAAKYQLDPT 
                                 TnigCR691432Tni  SIY.QKVSD. ...KLETAV. .NLA..WTAG .SNSTR..FG IAAKYQLDKD 
                                  Omyk_TC69875__  SIY.QKVSP. ...ALETAV. .NLA..WTAG .SNSTS..FG IAAKYQLDKS 
                                 DrerNP_955879Dr  SIY.QKVSD. ...KLETAV. .NLA..WTAG .SNSTR..FG IAAKYQLDKD 
                                 TnigCR658615Tni  SIY.QKVSD. ...ELETAV. .NLA..WTAG .SNSTR..FG IAAKYQLDSS 
                                 SacaAAF65254Sac  SIY.QKVND. ...KVETAV. .NLA..WTAG .SNNTR..FG IAAKYQIDSD 
                                 DrerAAH65468Dre  SIY.QKVNG. ...QLETAV. .NLA..WTAG .SNNTR..FG IAAKYQLDKD 
                                 DrerAAQ97862Dre  SIY.QKVND. ...NLETAV. .NLA..WTAG .NSNTR..FG IAAKYQIDSD 
                                 GgalNP_990072Gg  SIY.QKVSD. ...NLETAV. .NLA..WTAG .SNSTR..FG IAAKYKLDST 
                                 2MmusNP_035825M  SIY.QKVCE. ...DFDTSV. .NLA..WTSG .TNCTR..FG IAAKYQLDPT 
                                 2HsapNP_003366H  SIY.QKVCE. ...DLDTSV. .NLA..WTSG .TNCTR..FG IAAKYQLDPT 
                                 2BtauNP_776911B  SIY.QKVCE. ...DLDTSV. .NLA..WTSG .TNCTR..FG IAAKYQLDPT 
                                 2SscrAAF78964Ss  SIY.QKVCE. ...DLDTSV. .NLA..WTSG .TNCTR..FG IAAKYQLDPT 
                                 1XlaeAAH46577Xl  SVY.QKVND. ...KLETAI. .NLA..WTAG .NSNTR..FG IAAKYQIDSD 
                                  Ssal_TC22668__  SIY.QKVNC. ...HLETAI. .NLA..WTAG .SNNTR..FG IGAKYQLDKD 
                                 3BtauNP777154Bt  SIY.QKVNE. ...KIETSI. .NLA..WTAG .SNNTR..FG IAAKYKLDCR 
                                 3MmusNP035826Mm  SIY.QKVNE. ...RIETSI. .NLA..WTAG .SNNTR..FG IAAKYKLDCR 
                                 3Hsap_NP005653H  SIY.QKVNE. ...KIETSI. .NLA..WTAG .SNNTR..FG IAAKYMLDCR 
                                 3RnorAAH61780Rn  SIY.QRVNE. ...KIETSI. .NLA..WTAG .SNNTR..FG IAAKYRLDCR 
                                 3Sscr_AAF78965S  SIY.QKVNE. ...KIETSI. .NLA..WTAG .SNNTR..FG IAAKYKLDCR 
                                 XtroTC18393_TL_  SVY.QKVND. ...KLETAI. .NLA..WTAG .NSNTR..FG IAAKYQIDSD 
                                 1RnorXP_216715R  SIY.QKVNK. ...KLETAV. .NLA..WTAG .NRNTR..FG IAAKYQVDPD 
                                 Cint_ci01001510  SIY.QSVNK. ...NLATGI. .QLS..WSAG .QNNTK..FG VATKYNIDAD 
                                 RappTC26_TL_2or  SVF.QRVSP. ...QLQTGV. .QLA..WTAG .TNATR..FG LGCVYDLDME 
                                 AgamXP_318946Ag  LIY.QRCND. ...RLETAV. .QLS..WASG .SNATK..FG MGAKYDLDKD 
                                 DmelAAL47980Dme  SIF.QRTSD. ...KLDVGV. .QLS..WASG .TSNTK..FA IGAKYQLDDD 
                                  Aaeg_TC35523__  LIY.QRCND. ...RLETAV. .QLS..WASG .SNATK..FG LGAKYDLDKD 
                                   DpseB_porin__  SIF.QRTSD. ...KLDVGV. .QLS..WASG .NSNTK..FA IGAKYQLGDD 
                                 MgalP82013MgalV  SIY.QKVSD. ...NLETAV. .NLA..WTAG .SNSTR..FG IAAKYKLDST 
                                 2XlaeP81004Xlae  SIY.QKVSD. ...KMETAV. .NLA..WTSG .NNSTR..FG IAAKYQLDSH 
                                 RnorAAD02476Rno  SIY.QKVNK. ...KLETAV. .NLA..WTAG .NSNTR..FG IAAKYQVDPD 
                                          Amel__  LIY.HKVKP. ...ELEGAI. .NLE..WNSS .NNVTQ..FG IATKYNLDND 
                                 HcoaAY588068Hco  SIY.HKVNP. ...NFETAV. .NLA..WSAG .NNDTR..FG IGCKYNLDHD 
                                 PpgyCAH92156Ppg  SIY.QKVNE. ...KIETSI. .NLA..WTAG .SNNTR..FG IAAKYMLDCR 
                                 SjapAAP06199Sja  NMF.QRITD. ...RLHIAG. .SIT..WKRV .PDEII..WA VGSQYILDNQ 
                                 DmelNP_609462Dm  SLF.YKASEK ..IDAGIEV. .TKG...AGG .GGDVV..VN LGMIYHLEED 
                                 PB_DmelCG31722_  SIF.QRIGE. ...AWAFAI. .KTN..LYSS .ENVKQ..FA IGVQYDFQNG 
                                 PA_DmelCG31722P  SIF.QRIGE. ...KWAVAL. .KAN..LYGN .VSAKS..VS IGGQYEWEPG 
                                      DpseC_22__  SLF.QRIGE. ...SWAVAL. .KMN..FYGE .EQLKK..FA IGCQYQLGDG 
                                 AvarTC335_TL_1D  SVF.QRVNP. ...QLQTGV. .QLA..WTAG .TNATR..FG LGCVYEMDQD 
                  Catfish_TC10105_ESTScan+2EST92  SIY.QKVSD. ...NLETAV. .NLA..WTAG .SNSTR..FG IAAKYQLDKD 
                                 AnidEAA60319Ani  SYY.HRVNA. Q..VEAGAK. .ATWD..SKT .GNSVG..LE VASKYRLDPS 
                                 Cpos_TC4161_98p  SYY.HRVNS. Q..VEAGAK. .ATWD..SKA .GNTVG..LE VASKYRLDPS 
                                 Afum_Afu4g06910  SYY.HRVNQ. Q..VEAGAK. .ATWD..SKA .GNSVG..LE VASKYRLDPS 
                  chytrid1_Blastocladiella_emers  SYY.HKVNK. D......... .......... .......... .......... 
                  Fungi1_Ajellomyces_capsulatus_  SYY.HRVSP. Q..VEACAK. .ATWD..SKA .GNSVG..LE VGSKYRLDPS 
                                 NcraXP_323644Nc  SYY.HKVNS. Q..VEAGSK. .ATWN..SKT .GNTVG..LE VATKYRIDPV 
                                 MgriEAA49310Mgr  SYY.HKVNS. L..VKAGAK. .ASWN..SKI .GNSVG..LE VATKYRIDPL 
                                 GzeaeEAA70159__  SYY.HKVNS. Q..VEAGAK. .ATWN..SKT .GNAVG..LE VASKYRIDPV 
          Metarhizium_anisopliae_CN809271_24_254  SYY.HKVNS. Q..VEAGAK. .ATWN..SKT .GNAVG..LE VASKYRIDPV 
                                 CalbEAK94542Cal  AYF.HKVSP. L..VQVGAK. .ATWD..SIK .SSNVN..VE FATKYALDNT 
                                 Pguil_ATCC_6260  SYY.HKVSP. L..VEAGAK. .ATWD..SVK .SSAVN..VE FATKYKLDST 
                                         Clusi__  AYY.HKVSP. L..VEAGAK. .ATWD..SVK .SSAVN..VE FATKYKLDAT 
                                 DhanCAG87372Dha  AYY.HKVSP. L..VEAGAK. .ATWD..SVK .SSNVN..VE FATKYKLDST 
                                 Cgla_XP_445230_  TLY.QKLSP. Q..FEAAAK. ..TTT..RFN ESNKTS..VE VATAYRHNS. 
                                 YlipXP_505530Yl  AYF.HRVNP. A..TEVGAK. .ATWD..SKA AAAPVG..LE IGAKHTLDAN 
                                 1ScerNP_014343S  DFF.QNVNA. F..LQVGAK. .ATMN..CKL PNSNVN..IE FATRYLPDAS 
                                 SmikPORF18654Sm  DFF.QNVNA. F..LQVGAK. .ATMN..CKL PNSNVN..IE FATRYLPDAS 
                                 SkudriavzeviPor  DFF.QNVNA. F..LQVGAK. .ATMN..CKL PNSNVN..IE FATRYLPDAS 
                                 SbayanusProtein  DFF.QNVNA. F..LQVGAK. .ATMN..RKL PNANVN..IE FATRYLPDAS 
                                 SparPORF19133Sp  DFF.QNVNA. F..LQVGAK. .ATMN..CKL PNSNVN..IE FATRYLPDAS 
                                 ScastelliiPor1_  SFY.QSISK. I..LQVGAK. .ATLN.P.KK .GSNVN..IE FATKYNPDAT 
                                 EgosNP_983849Eg  SFF.QRVNP. A..LEVGAK. .AALN.P.AA .GSKVN..IE FATRYALDLT 
                                 MIT_Spar_c440_1  TFF.QNVNR. F..LQVGTK. .ATLQ..SKE .NPNMN..VE FVTRYVPDPI 
                                 MIT_Smik_c390_1  SFF.QNIDR. C..LQVGAR. .ATLQ..SKT .SSNMN..IE FVTRYAPDPT 
                                 MIT_Sbay_c482_1  SFF.QNVNR. H..LQVGAK. .ATVQ..SKA .TPSMN..IE FVTKYLPDST 
                                 CglaXP_448140Cg  TFF.QNVSP. Q..LQIGSR. .ATLN.PRQT .VSNVN..IE FATKYLPDPN 
                                 KlacCAG97949Kla  SFF.QKVSP. I..LQVGAK. .AALN.P.QA .GSNVN..IE FASKYALDAV 
                                 Mgram_mg_0692__  SYY.QRVNT. S..VEFGAK. .AGYD.VNA. .QKASG..LE IASKYKLDPL 
                                 SpomNP_594661Sp  SYY.HRVSS. D..VEAGGN. .VTWD.AAST .ANAIT..LE LASKYALDKD 
                                 2ScerNP_012152S  SFF.QNVNR. Y..LQVGTK. .ATLQ..SKT .SSNMN..IE FVTRYVPDSI 
                                 Pchrysosporium_  SYY.HRVSP. D..VEAGAK. .ATYD..TKG .TTQNV.HLE VGAKAYLDNA 
                                 Cneoformansvarn  SYY.HKVSK. D..VEAGAK. .AVYD..TK. .STAGNVSLE VGAKTYLDNA 
 Hebeloma_cylindrosporum_CK991718_BU964292_1_219  SYY.HRVSR. D..VEAGAK. .AIYD..SKS .THG...... .......... 
Coprinopsis_cinerea_DN591718_DR774924_VDAC_3_275  SYY.HRINR. D..VQAGAK. .AVYD..PKA .THGGV.ALE VGSKVYLDAA 
     Antrodia_cinnamomea_DR030596_DR031351_3_290  SYY.HRVNP. D..VEAGAK. .AIYD..TKA .TTAGV.SLE VGAKAYLDTA 
                                 UmayEAK86065Uma  SYY.HRVNA. D..TEAGAR. .ATYD..SK. .SPNSNVNLE VGTKTYLDNA 
                                 Bfuck_BfCon_019  SYY.HKVNT. Q..VEAGAK. .ATWD..SK. .NTNSV.GLE VASKYRLDPL 
                                 Skud_potVDAC2_p  SFF.QNINR. ...YLQVGA. .KAT..VQSK .TRIPP..QW RDSIS..... 
                                 1OsatCAB82853VD  SYY.HIVNH. S..ATAVGA. .ELT..HSFS .SNENS..LT FGTQHTLDPL 
                                 2ZmayAAD56653VD  SYY.HSVSP. T...TAVGG. .ELS..HSFS .TNGNT..IT FGTQHALDPL 
                                 GraiTC32830_TL_  SYI.HSVNP. F...TCVAA. .EMA..HRFS .TYENT..FT IGSSHAVDPF 
                                 1aZmayAAD56651V  AYY.HKVSE. L.TNTAVGA. .ELT..HSFS .TNENT..LT FGGQHALDPL 
                                 1bZmayAAD56652V  AYY.HKVSE. L.TNTAVGA. .ELT..HSFS .TNENT..LT FGGQHTLDPL 
                                 CparDN957993_tB  SYY.HIVSP. L.TNTAVGA. .ELT..HSFS .SNENT..LT IGTQHALDPL 
                                 2TaesS59546Taes  SYY.HQVQ.. R.T.TAVGA. .EIA..HSFS .SNENT..IT IGTQHELDPL 
                                 1TaesP46274Taes  SYY.HIVE.. K.SGTAVGA. .ELT..HSFS .SNENS..LT FGTQHTLDPL 
                                 HvulTC146872_TL  SYY.HFVE.. K.SSTAVGA. .ELT..HSFS .SNENS..LT FGTQHTLDPL 
                                 PglaAAP46186VDA  SGVYHLDE.. KQKASAVA.. .ELT..RRLS .TNVNT..LT VGGLYKIDPQ 
                                 AoffCV289442_tB  SYY.HVVSP. L.TSTAVGA. .EMT..HSFS .SNENT..LT FGTQHALDPL 
                                 3TaesS59547Taes  SYY.HLVKY. T.SSTAVGA. .ELS..HNFP .RNEST..LI FGSQHSLDPH 
                                 3OsatCAC80851VD  SYY.HLVKH. H.SNTAVGA. .ELS..HSFS .RNEST..LI FGSQHSLDPH 
                                 AthaAAM62480Ath  SYY.QIVSP. S..TV.VGA. .EIS..HNFT .TKENA..IT VGTQHALDPL 
                                 1SoleT09116Sole  SYY.HIVSP. L.TNTAVGA. .ELS..HSFS .SNENT..LN IGTQHALDPL 
                                 AthaNP_186777At  SYY.HIVNP. L.FNTAVGA. .EVS..HKLS .SKDST..IT VGTQHSLDPL 
                                 ParmAAD38145Par  SYY.HTVSP. L.TNTAVGA. .ELS..HSFS .SNENS..LT IGTQHALDPL 
                                 1_3LcorAAQ87021  SYY.HVVSP. L.TNTAVGA. .ELS..HSFS .SNENI..LT IGTQHALDPI 
                                 1StubS46959Stub  SYY.HTVKP. V.TNTAVGA. .ELT..HSFS .SNENT..LT IGTQHLLDPL 
                                 GmaxTC214669_TL  SYY.HIVNP. L.TNTAVGA. .ELS..HSFS .GNENI..LT FGTQHALDPL 
                                 ShabDN172144tBL  SYY.HTVSP. L.TSTAVGA. .EVN..HSFS .TNENI..IT VGTQHRLDPL 
                                 CretCF828801_1_  SYY.HIVSP. L.TNTAVGA. .ELT..HSFS .SNENT..LT IGTQHALDPL 
                                 2OsatCAC80850VD  SYY.HKVSK. T...SAVGA. .ELA..HSFS .SNENT..LT FGTQHALDEL 
                                 HvulTC147016_TL  SYY.HQVQL. T...TAVGA. .EIA..HSFS .SNENT..IT VGTQHELDPL 
                                 AthaNP_200557At  TYV.HTVNP. T..TS.FGA. .ELI..RRFS .NYNNS..FT VGSSHSVDQF 
                                 Hvul_TC136480__  SYI.HLFSP. T...SAVAA. .EVM..HRLK .TKENY..FT IGSSHALDPS 
                                     Acep_TC71__  SYI.HLVNP. A.SENAVAA. .E.M.VHRFN .TFENS..FT IGSSHKIDTA 
                                 Lesc_TC157031__  SYV.HLVDP. T.NGTEVGA. .EMI..HRLS .TYENS..FS IGSAHKVDSL 
                                 AcomCO732114tBL  SYY.HLVSP. L...SAVGA. .ELT..HSFA .SSENT..LT FGTQHQLDPL 
                                 SoffTC51786_TL_  SYI.HLFNP. T.NGATVAA. .EVT..HKFK .TKENY..FT IGSSHALDPS 
                                 1_1LcorAAQ87019  SYY.HVVSP. L.TNTAVGA. .EVT..HRFS .TNENT..LT LGTQHALDPL 
                                 1_2LcorAAQ87020  SYY.HIVNP. L.TNTAFGA. .EVT..HRFS .TNENT..LT LGTQHALDPL 
                                 GmaxTC204556_TL  AYY.HVVNP. L.TNTAVGA. .EVT..HRFS .TNENT..LT LGTQHQLDPL 
                                 MtruTC100732_TL  SYY.HVVNP. V.TKTAVGA. .EVS..HRFS .TKENT..LT LGTQHAIDSL 
                                 VvinTC39452_TL_  SYF.HSVNL. L.TNTAVGA. .EVT..HSFS .TNQNT..LT LGAQHKLDPL 
                                 HannTC12969_TL_  SYY.HIVKP. L.TNTSVGA. .EVR..HNFS .TNENT..IT VGTQHALDPL 
                                 StubP42055Stube  SYY.HTVSP. L.TSTAVGA. .EVN..HSFS .TNENI..IT VGTQHRLDPL 
                                 BrapAAS21632Bra  SYY.HIVNP. L.KNTVVGA. .EVS..HNLK .SQVNS..IT VGTQHALDPL 
                                 VvinTC41569_TL_  SYI.HSVNP. P.GGTTVAA. .ELT..HKFN .TYENS..FT IGSAHVVDPY 
                                 McryT12558Mcrys  SYY.HTISP. L.TSSAVGA. .EVA..HSFS .TNQNT..IT LGAQHAIDPL 
                                 3_1LcorAAQ87023  SYI.HHVDR. P.DGFTVAA. .EIN..HRFS .SFENR..FT IGSSQLIDPN 
                                 GmaxTC217508_TL  SYI.HYVDR. P.DGFTVAA. .EIS..HRFS .SLENR..FT IGSSQSIDPK 
                                   PinuTC74370__  SYT.HIVNP. I.SKTAVAA. .EFT..HKFS .TNENT..YT VGSSHAIDQL 
                                 VvinTC45741_TL_  SYV.HHLDS. L.KKSAAVG. .EIS..RRFS .TNDNT..FT VGGSYAIDPL 
                                 GmaxTC226511_TL  SYL.HHLDL. L.KKSAAVA. .EIT..RKFS .TNENI..FT VGGSFAVDPL 
                                 MtruTC101975_TL  SYL.HHLDQ. I.KKSAAVV. .DIT..RRFS .TNQNT..IT VGGSFAVDPL 
                                 GraiTC30003_TL_  SYV.HYLDN. L.KKSAAVG. .EIS..RKFS .TNENT..FT VGGAYAVDHL 
                                 AthaNP201551Ath  SYL.HHFDE. F.KRTAAVG. .EVY..RKFS .TNENT..IT VGGLYAIDHS 
                                 MtruTC95285_TL_  SYI.HYVDR. P.DGLTVAA. .ELA..HKLS .SSENR..FT FGTSQSIDPK 
                                 SbicTC94332_TL_  SYI.HLFNP. T.NGATVAA. .EVT..HKFK .TKENY..FT VGSSHALDPS 
                                 Osat_TC253703__  SYI.HTFNE. T.NGATVAA. .EVT..HKLK .TKENY..FT IGSSHAIDSS 
                                 2_1LcorAAQ87022  SYL.HHLDQ. L.KKSAAVA. .EIT..RKFS .TNENT..FT VGGSFAIDHL 
                                 AcepAJ559602tBL  SYY.HLVNP. L.SNTAVGA. .EMT..HSFT .TNEST..LT FGTQHVLDPL 
                                 AmajAJ559602EST  SYY.HTVSP. F.TNTAVSA. .EVT..HSFS .SNENT..IT VGTQHSLDPL 
                                 ZaetAJ701429_tB  AYY.HLVSP. L.MSTAVGA. .ELA..HCFS .SNENT..LT FGTQHALDPL 
                                 Soff_CA103919tB  AYY.HKVSE. L.SNTAGGA. .ELT..HSFS .TIENT..LT FGG.R..... 
                                 PvirDN141290_tB  AYY.HNVNL. L.TSTAVGA. .ELT..HSFS .TNENT..LT FGTQHALDPL 
                                 BvulTC160_TL_1o  SYL.HHLDQ. L.NKNAAVA. .EFS..RRFS .......... .......... 
                                 GraiTC37225_TL_  SYY.HIVNP. M.TNTAVGA. .EVT..HSFS .TNENT..IT IGTQHALDPL 
                                 LsatTC11865_TL_  SYY.HTVSP. L.TKRLWGG. .ELT..HGFS .SNENS..VD FWDTALVG.S 
                                 NtabTC2176_TL_2  SYY.HIVSP. L.TYTAVSA. .EVP..T.VS .......... .......... 
                                 HvulTC131984_TL  SYY.HLVKS. H.SSTAVGA. .ELS..HNFP .RNEST..LI FGSQHSLDPH 
                                 CsinCF838837_tB  SYY.HFVNP. L...TAVGA. .EVI..HSFS .TTDNT..IT VGTQHILDPL 
                                 GraiTC27588_TL_  SYY.HIVSP. L.TNPTVGA. .ELS..HSFS .SNENP..FP IGTQHAFDPL 
                  Populus_TC20353_framefinder+2O  SYY.HTVSP. L.TSTAVGA. .ELT..HSFS .SNENI..LT IGTQHALDPL 
                  Ntab_TC3063_ORF1..821_frame+1_  SYY.HTVKP. V.TNTAVGA. .ELT..HSFS .SNENT..LT IGTQHLLDPL 
                  Lesc_TC162764_framefinder+2ORF  SYY.HTVSP. L.TSTAVGA. .EVN..HSFS .TNENI..IT VGTQHRLDPL 
                  Lesc_tomato_TC163423_framefind  SYY.HIVSP. L.TSTAVGA. .EVT..HSFS .TSENT..IT VGTQHQLDPL 
                  1_2GmaxTC204557_former_TC99397  ......VIP. .......... .......... .......... .......... 
                              StubTC112694_POM34  SYY.HIVTP. L.TSTAVGA. .EVT..HSFS .TSENT..IT VGTQHQLDPL 
                              LescTC162756_POM36  SYY.HTVKP. V.TNTAVGA. .ELT..HSFS .SNENT..LT IGTQHLLDPL 
                                 1_3MtruTC100708  SYY.HVVSP. L.TNTAVGA. .ELS..HSFS .SNENV..LT IGTQHALDPV 
                                    TaesTC266431  SYY.HLVKS. H.SSTAVGA. .ELS..HNFP .RNEST..LI FGSQHSLDPH 
                  TaesTC250606_framefinder_TC859  SYY.HIVE.. K.SGTAVGA. .ELT..HSFS .SNENS..LT FGTQHTLDPL 
                             TaesTC247991_VDAC2?  SYY.HQVQ.. ..RTTAVGA. .EIA..HSFS .SNENT..IT VGTQHELDPL 
                           2StubTC126162_VDAC2_1  SYI.HHLDE. L.KKSAAVG. .EIT..RRFS .TNENT..FT VGGSYAVDNL 
                           2LescTC162396_VDAC2.1  SYI.HHMDA. L.KTTAATG. .EIT..RRFS .TNENT..FT VGGSYAVDCL 
                            ZmayTC249163_VDAC2.1  SGV.YHLDE. K.QKASAVA. .ELT..RRLS .TNQNT..LT VGGLYTVDPQ 
                  TaesTC235188_framefinder_TC869  SGV.YHLDE. K.QKASAVA. .EFT..RKLS .TNENT..LT VGGLYTVDPQ 
                           3StubTC113566_VDAC3.1  SYV.HSVDP. A.NGTEVGA. .EMI..HRLS .TYENS..FS IGSSHKVDPL 
                  Populus_tricocarpa_TC28473_fra  SYY.HIVNP. L...TAVGA. .EVS..HSFS .SNENT..IT VGAQHALDPL 
                  Brassica_napus_TC1472_ESTScan+  SYY.HIVNP. L.FNTAVGA. .EVN..HKFS .TNVNT..IT VGTQHSLDPL 
                  Spruce_TC286_framefinder+2ORF9  SYL.HTVSP. L.TKTAVGA. .EIS..HSFS .RSENT..FT IGTQHALDPL 
                     PinTC74289_framefinder+2ORF  SYL.HTVSP. L.TKTAVGA. .EIS..HSFS .RNENT..FT IGTQHALDPL 
                    PinuTC60518_framefinder+1ORF  SYL.HIVSP. L.TKTAVGA. .EIA..HSIS .RNENT..FT MGTLHAFDPF 
                  Pinus_taeda_gi|49625878|gb|CO4  SYL.HELNP. I.TKTCFAA. .EIS..RKFS .ANQNT..FT VGSSYALDPL 
                  Poppy_Eschscholzia_californica  SYY.HTVSP. L.TSTA.... .......... .......... .......... 
                  Liriodendron_tulipifera_gi|741  SYY.HTVRP. L.TSTAVGA. .ELS..HSFT .SNENT..LT IGTQHALDPL 
                  Dicot_Saruma_henryi_gi|7411225  SYF.HIVSP. L.TNTAVGA. .ELS..HCFS .SNDNT..LT IGTQHALDPL 
                  spruce_Picea_glauca_gi|5016418  SYL.HTVSP. L.TKTAVGA. .EIS..HSFS .RSENT..FT IGTQHAXXXL 
                  Acorus_americanus_gi|42651650|  SYY.HLVSP. L.TSTAVGV. .EMT..HSFS .TNENT..LT IGTQHALXPL 
                  moss_Selaginella_moellendorffi  SYS.HTVSP. L.TKATVGA. .EVV..HSIS .KKLNT..FT HRGAYNLDLL 
                  Triphysaria_versicolor_gi|6804  SYY.HVVNP. L.TNTAVGA. .EVT..HSFS .SNENT..IT VGTQHTLDPL 
                  Picea_sitchensis_gi|70232714|g  SYL.HTVSP. L.TKTAVGA. .EIS..HSFS .RSENT..FT IGTQHALDPL 
                  Cycas_rumphii_gi|66986833|gb|D  SYL.HTVSP. L.TR...... ......LQLE .......... .......... 
                                       Wmir74114  SYL.HTVSP. L.TKTAVGA. .EIQ..HSCS .KSENT..LT IGTQHALDPL 
                                       Wmir74072  SYL.QHIDP. S.KNTTVGV. .EAC..HSIS .XNENT..FT LGAQHALDPL 
                                 ZmayP42057VDACo  SYY.HLVKN. H.SGTAVGA. .ELS..HSMS .RNEST..LI FGSQHSLDPH 
                            ZmayTC249611_plastid  SYY.HLVKN. H.SGTAVGA. .ELS..HSMS .RNEST..LI FGSQHSLDPH 
                                 PsatB55017Psati  SYY.HAINP. L.SNTAVGV. .DIS..HRFS .TKEND..FT LGTQHALDPL 
                                 PsatP42054Psati  SYY.HAINP. L.SNTAVGV. .DIS..HRFS .TKENT..FT LGTQHALDPL 
                                 SbicTC103036_TL  SYY.HLVKH. H.SGTAVGA. .ELS..HSIS .RNEST..LI FGSQHSLDPH 
                                 SoffTC52283_TL_  SYY.HLVKH. H.SGTAVGA. .ELS..HSVS .RNEST..LI FGSQHSLDPH 
                  plant_Closterium_peracerosum_g  .......... .......... .......... .......... .......... 
                                  CreiC2200010__  LIYSHNLT.. ..STSTVGA. .EVT..RKLA .TSDTT..FA LAYARKLSNG 
                                 CreiC_280032Chl  LVYSHNVS.. ..AKATVGA. .ELS..RSLA .GGATT..FA LAYARILAGG 
                                 GsulHET_41H06tB  CTYSHQVSP. ...NFAVAAD LRLS..RS.G ..DYRL..FS MGTKYVIDES 
                                 CmerCMO111CCmer  CYA.HAISK. ...RLSVAA. .EIS..YRRA .TDARL..LT VGFKYGIDEL 
                                  Pram11000184__  SFH.HHLSH. ...NTVYAA. .VLD..YDLK .SASNT..LV VGGRYKADAD 
                                   Psoj1010023__  SFH.HHLSH. ...DTVYSA. .LFN..YDLK .SGQNT..LS VGGRYNADKL 
                                  Psoj_1010022__  SFH.HHLSH. ...NTVYAA. .VLD..YDLK .SASNT..LV VGGRYKADAD 
                           Phy-parasitica_gi|684  SFH.HHLSH. ...DTVYSA. .LFN..YDLK .SGQNT..LS VGGRYNADXL 
                           Phy-infestans_gi|5814  SFH.HHLSH. ...DTVYSA. .LFN..YDRK .SGQNT..LS VGGRYNADKL 

                                                  301                                                350 
                          Ancycaninum_gi|2180864  LV.LR.AKL. NNS...SHI. A.LAATHSLS PDLTMTL.ST RINL...T.S 
                         Ancylceylanicum_gi|2818  .......... .......... .......... .......... .......... 
                                 2CeleNP_501211C  LT.VR.AKV. NSS...SQV. A.VAATHSLS PALKLTL.ST QFNL....AA 
                                 CbriCAE61902Cbr  LA.LR.AKV. NSS...SQV. A.VAATHSLS PALKLTL.ST QFNL....AA 
                  Necator_americanus_gi|23379004  LL.LR.AKL. NNS...SQI. A.LAATHSLS PDLKMT.... .......... 
                  Haemonchus_contortus_gi|275909  LT.LR.GKV. NNS...SQV. A.LAVTHSLS PDLKATL.SS QFN....... 
                  Nippostrongylus_brasiliensis_g  .......... .......... .......... .......... .......... 
                  Parastrongyloides_trichosuri_g  .......... .......... .......... .......... .......... 
                  Caenorhabditis_remanei_gi|6827  LA.IR.AKV. NSS...SQV. A.VAATHSLS PALKLTL.ST QFNL...SAN 
                  Ascaris_suum_gi|18688372|gb|BM  LE.LK.AKV. DNQ...SKV. A.FAATHHLT NQLKLIL.ST QFGL...NTL 
                  Pratylenchus_penetrans_gi|2149  LE.LK..... .......... .......... .......... .......... 
                  Meloidogyne_incognita_gi|39643  LC.LR.A... .......... .......... .......... .......... 
                  lancelet_Branchiostoma_florida  SS.FR.AKV. NNS...SQI. G.LGYTQEVR PGVKVTL.ST LLDG...KNF 
                  2Opossum_Mdom_scaffold_16656_v  AS.IS.AKV. NNS...SLI. G.VGYTQTLR PGVKLTL.SA LVDG...KSI 
                  3Opossum_Mdom_scaffold_12774_H  TS.LS..KV. NNA...SLI. G.LGYTQTLR AGVKLTL.SA LIDG...KNF 
                  1Opossum_Mdom_scaffold_13310_v  AS.FS.AKV. NNS...SLI. G.LGYTQTLK PGIKLTL.SA LLDG...KNV 
                  Tribolium_castaneum_gi|7572142  AA.IR.AKV. HNS...SQI. .......... .......... .......... 
                  Salamander_Ambystoma_tigrinum_  AS.FS.AKV. NNS...SPS. W.VGYTQTLK PG....L.SA LLEE...KNV 
                  Squirrel_Spermophilus_laterali  AC.FS.AKV. NNS...SLI. G.LGYTQTLK PGIXLTL.SA LLDG...KN. 
                  1Macaca_mulatta_SCAFFOLD106281  AC.FS.AKV. NNS...SLR. G.LGYTQTLK PGIKLTL.SA LLDG...KNV 
                  B-1Gasterosteus_aculeatus_gi|7  AS.VS.AKV. NNN...SLV. G.VGYTQTLR PSVKLTL.SA LFDG...KNI 
                  B-1Pimephales_promelas_gi|7356  SS.IS.AKV. NNS...SMV. G.IGYTQTLR PGVKLNL.SA LVDG...KSI 
                  B-2Macaca_mulatta_gi|47153239|  AS.IS.AKV. NNS...SLI. G.VGYTQTLR PGVKLTL.SA LVDG...KSI 
                  B-lamprey_Petromyzon_marinus_g  TT.IN.AKV. NNS...SLV. G.LGYTQTLR PGVKLSL.SA LLDG...KNI 
                  tick_Ixodes_scapularis_gi|6351  TS.VR.AKV. NNS...GQV. G.LGFTHRLR PGISLTL.ST MLDG...KNF 
                  tunicate_Molgula_tectiformis_g  TT.IN.AKI. SND...GQL. G.IAHTHALR SGVKLTL.SS LIDV...HNL 
                  cnidaria_Hydra_magnipapillata_  TF.LK.TKI. NND...LHL. G.LSYVQKLR PGVQLTL.SS LINA...KSF 
                              XtroAL650241_2-230  .......... .......... .......... .......... .......... 
                              XtroAL638432_1-213  .......... .......... .......... .......... .......... 
                              1GgalTC10222_VDAC1  AS.FS.AKV. NNS...SLI. G.LGYTQTLK PGIKLTL.SA LLDG...KNV 
                               3OcunQ9TT13_VDAC3  TS.LS.AKV. NNA...SLI. G.LGYTQTLR PGVKLTL.SA LIDG...KNF 
                      3GgalTC9741_TC208361_VDAC3  TS.IG.AKV. NNA...SLI. G.IGYTLALR PGVKLTL.SG LIDG...KNF 
                  urchin_2Strongylocentrotus_pur  AS.LN.AKV. SNT...SQV. G.IGYTQTLR PGMKITL.ST LIDG...KSL 
                  Lymnaea_stagnalis_LSC00596_par  .......... .......... .......... .......... .......... 
                  Argopecten_irradians_AIC01831.  SY.VN.MKV. NNA...FQI. G.MGYTQNIR DGVKLNL.SS LIEG...KNF 
                  Clam_Spisula_solidissima_TC158  SS.IN.AKV. NNN...GQV. G.IGYSQNVR NGVKLTL.SS MIEA...KNI 
                  Daphnia_magna_WFes0011484_WFes  SA.VR.AKI. NNA...SQL. G.LGYQQKLR QGVTITL.SS MVDL...KNF 
                      fugu2FRUP00000156662|fugu6  AS.FS.AKV. NNS...SLV. G.LGYTQTLK PGIKLTL.SA LLDG...KNI 
                      fugu4FRUP00000154974|fugu6  SS.LS.TKV. DNG...CLV. G.LGYTQTLR PGVKLTL.SG LIDG...KNV 
         fugu5fgh5_pm.C_scaffold_50000031|Takru4  SS.LS.TKV. DNG...CLV. G.LGYTQTLR PGVKLTL.SG LIDG...KNV 
                  fugu-estExt_GW.C_290113|Takru4  AS.LS.AKV. NNA...SLV. G.IGYTQTLR PGMKVTL.SA LVDG...KNI 
                                 Frub146568Frubr  AS.VS.AKV. NNN...SLV. G.VGYTQTLR PGVKLTL.SG LVDG...KNI 
                                 1BtauNP776910Bt  AC.FS.AKV. NNS...SLI. G.LGYTQTLK PGIKLTL.SA LLDG...KNV 
                                      DpseA_37__  AL.IR.AKI. NSK...AEL. G.LGYEQKVR EGITASI.SA VLDG...RNI 
                                 FhetTC3849_TL_1  AS.FS.AKV. NNS...SLV. G.LGYTQTLK PGVKLTL.AA LLDG...KNI 
                                 PantroXP_507860  AS.IS.AKV. NNS...SLI. G.VGYTQTLR PGVKLTL.SA LVDG...KSI 
                                 1SscrAAF78963Ss  AC.FS.AKV. NNS...SLI. G.LGYTQTLK PGIKLTL.SA LLDG...KNV 
                                 1Olat_TC37369__  AS.FS.AKV. NNS...SLV. G.LGYTQTLK PGIKLTL.SA LLDG...KNI 
                                 1HsapNP003365Hs  AC.FS.AKV. NNS...SLI. G.LGYTQTLK PGIKLTL.SA LLDG...KNV 
                                 1MmusQ60932Mmus  AC.FS.AKV. NNS...SLI. G.LGYTQTLK PGIKLTL.SA LLDG...KNV 
                                 2Olat_TC37277__  AS.IS.AKV. NNN...SLV. G.VGYTQTLR PGVKLTL.AG LVDG...KSI 
                                 2HsapP45880Hsap  AS.IS.AKV. NNS...SLI. G.VGYTQTLR PGVKLTL.SA LVDG...KSI 
                                 2RnorNP_112644R  AS.IS.AKV. NNS...SLI. G.VGYTQTLR PGVKLTL.SA LVDG...KSF 
                                 TnigCR691432Tni  AS.VS.AKV. NNS...SLV. G.VGYTQTLR PGVKLTL.SG LVDG...KNI 
                                  Omyk_TC69875__  AS.IS.AKV. NNI...SLV. G.LGYTQTLR PGVKLTL.SA LVDG...KSI 
                                 DrerNP_955879Dr  AS.IS.AKV. NNT...SLV. G.VGYTQSLR PGIKLTL.SA LVDG...KSI 
                                 TnigCR658615Tni  AS.LS.AKV. NNA...SLV. G.IGYTQALR PGMKVTL.SA LVDG...KNI 
                                 SacaAAF65254Sac  AY.VS.AKV. NNS...SLI. G.VGYTHTLR PGVKLTL.SG LIDG...KNF 
                                 DrerAAH65468Dre  SS.VS.AKV. NNA...SLV. G.VGYTQSLR PGVKLTL.SA LIDA...KNF 
                                 DrerAAQ97862Dre  AA.FS.AKV. NNS...SLV. G.LGYTQTLK PGIKLTL.SA LLDG...KNI 
                                 GgalNP_990072Gg  AS.IS.AKV. NNS...SLV. G.VGYTQTLR PGVKLTL.SA LIDG...KSI 
                                 2MmusNP_035825M  AS.IS.AKV. NNS...SLI. G.VGYTQTLR PGVKLTL.SA LVDG...KSF 
                                 2HsapNP_003366H  AS.IS.AKV. NNS...SLI. G.VGYTQTLR PGVKLTL.SA LVDG...KSI 
                                 2BtauNP_776911B  AS.IS.AKV. NNS...SLI. G.VGYTQTLR PGVKLTL.SA LVDG...KSI 
                                 2SscrAAF78964Ss  AS.IS.AKV. NNS...SLI. G.VGYTQTLR PGVKLTL.SA LVDG...KSI 
                                 1XlaeAAH46577Xl  AS.FS.AKV. NNS...SLI. G.LGYTQTLK PGIKLTL.ST LVDG...KNI 
                                  Ssal_TC22668__  AS.LS.AKV. NNA...SLI. G.VGYTQALR PGVKLTL.SA LIDA...KNF 
                                 3BtauNP777154Bt  TS.LS.AKV. NNA...SLI. G.LGYTQTLR PGVKLTL.SA LIDG...KNF 
                                 3MmusNP035826Mm  TS.LS.AKV. NNA...SLI. G.LGYTQTLR PGVKLTL.SA LIDG...KNF 
                                 3Hsap_NP005653H  TS.LS.AKV. NNA...SLI. G.LGYTQTLR PGVKLTL.SA LIDG...KNF 
                                 3RnorAAH61780Rn  TS.LS.AKV. NNA...SLI. G.LGYTQSLR PGVKLTL.SA LVDG...KNF 
                                 3Sscr_AAF78965S  TS.LS.AKV. NNA...SLI. G.LGYTQTLR PGVKLTL.SA LIDG...KNF 
                                 XtroTC18393_TL_  AS.FS.AKV. NNS...SLI. G.LGYTQTLK PGIKLTL.ST LLDG...KNI 
                                 1RnorXP_216715R  AC.FL.AKV. NNS...SLI. G.LGYTQTLK PGIKLTL.SA LLDG...KNV 
                                 Cint_ci01001510  AA.LN.AKV. NNV...GQV. G.FGYSHQLR KGVKLTL.SS LVDA...KNL 
                                 RappTC26_TL_2or  TS.VR.AKV. NNS...GQI. G.LGFTHRLR PGISLTL.ST MLDG...KNF 
                                 AgamXP_318946Ag  AC.VR.AKV. NNQ...SQI. G.LGYQQKLR DGITLTL.ST LVDG...KNF 
                                 DmelAAL47980Dme  AS.VR.AKV. NNA...SQV. G.LGYQQKLR DGVTLTL.ST LVDG...KNF 
                                  Aaeg_TC35523__  AC.VR.AKV. NNQ...SQI. G.LGYQQKLR DGVTLTL.ST MIDG...KSF 
                                   DpseB_porin__  AS.VR.AKV. NNA...SQV. G.LGYQQKLR DGITLTL.ST LVDG...KNF 
                                 MgalP82013MgalV  AS.IS.AKV. NNS...SLV. G.VGYTQTLR PGVKLTL.SA LIDG...KSI 
                                 2XlaeP81004Xlae  AA.IS.AKV. NNS...SLV. G.VGYTQTLR PGVKLTL.SA LVDG...KNI 
                                 RnorAAD02476Rno  AC.FS.AKV. NNS...SLI. G.LGYTQTLK PGIKLTL.SA LLDG...KNV 
                                          Amel__  AS.IR.AKV. NSN...LQV. G.LGYQQKLR DGVTLTL.ST NIDG...KNF 
                                 HcoaAY588068Hco  TA.VR.AKV. NNA...SQI. G.LSYSQKLR EGVTISL.ST LIDG...KNF 
                                 PpgyCAH92156Ppg  TS.LS.AKV. NNA...SLI. G.LGYTQTLR PGVKLTL.SA LIDG...KNF 
                                 SjapAAP06199Sja  NKHSK.CRL. DHL...NQI. S.LAFTTYLS KGLQLTL.SG VFNG...PDI 
                                 DmelNP_609462Dm  AL.VR.AKV. NNL...VEL. G.LGYEQKLR DGITASI.SA VLDC...NNF 
                                 PB_DmelCG31722_  TM.VK.AKL. RED...SRM. G.FVYQSKIG ENIDVGY.HL AFDG...VDP 
                                 PA_DmelCG31722P  SM.LK.AKV. RGD...SRI. G.LIFQKKLR EDIEVLF.HV GFEG...SDP 
                                      DpseC_22__  SL.LK.AKV. RDD...GNV. G.VVFQTKIG ENVDVTY.HV GCDG...KDP 
                                 AvarTC335_TL_1D  TS.VR.AK.. .......... .......... .......... .......... 
                  Catfish_TC10105_ESTScan+2EST92  AS.IS.AKV. NNT...SLV. G.VGYTQTLR PGVKLTL.SA LVDG...KSI 
                                 AnidEAA60319Ani  SF.AK.VKI. NDR...GIA. A.LAYNVLLR PGVTLGL.GA SFDT...QNL 
                                 Cpos_TC4161_98p  SF.AK.AKI. NDR...GIA. A.LAYNVLLR PGVTLGL.GA SVDT...QNL 
                                 Afum_Afu4g06910  SF.AKSAKI. NDR...GIA. A.LAYNVLLR PGVTLGL.GA SFDT...QNL 
                  chytrid1_Blastocladiella_emers  .......... .......... .......... .......... .......... 
                  Fungi1_Ajellomyces_capsulatus_  SF.AK.VKV. NDR...GIA. A.LAYNVLLR PGVTLGL.GA SMDT...QKL 
                                 NcraXP_323644Nc  SF.VK.GKI. NDR...GVA. A.IAYNVLLR EGVTLGV.GA SFDT...QKL 
                                 MgriEAA49310Mgr  SF.VK.GKI. NDR...GVA. A.VAYTTLLR PGVTFGI.GA SFDT...QKL 
                                 GzeaeEAA70159__  SF.TK.VKI. NDR...GIA. A.LAYNVLLR EGVTLGL.GG SFDT...QKL 
          Metarhizium_anisopliae_CN809271_24_254  S.FAK.VXI. NDR...GIA. A.LA.TSS.. .......... .......... 
                                 CalbEAK94542Cal  SF.IK.AKI. ADS...GLT. A.LSYTQELR PGVKLGL.GA SFDA...LKL 
                                 Pguil_ATCC_6260  AF.VK.AKI. ADS...GLA. A.LSYSQLLR PGVTLGL.GA SFDA...LKL 
                                         Clusi__  TF.VK.AKI. ADS...GLT. A.VSYSQELR PGVRLGL.GA SFDA...LKL 
                                 DhanCAG87372Dha  AF.VK.AKI. ADS...GLT. A.LAYSQELR PGVRLGL.GA SFDA...LKL 
                                 Cgla_XP_445230_  AQ.YK.LKL. NDA...GLA. C.LSYKVPFQ KNISLGL.GI SMDV...CNP 
                                 YlipXP_505530Yl  SF.AK.AKI. NNQ...GIA. A.LAYSVGLK PGVRVGV.GA SIDT...QRL 
                                 1ScerNP_014343S  SQ.VK.AKV. SDS...GIV. T.LAYKQLLR PGVTLGV.GS SFDA...LKL 
                                 SmikPORF18654Sm  SQ.VK.AKV. SDS...GIV. T.LAYKQLLR PGVTLGV.GS SFDA...LKL 
                                 SkudriavzeviPor  SQ.VK.AKV. SDS...GIV. T.LAYKQLLR PGVTLGV.GS SFDA...LKL 
                                 SbayanusProtein  SQ.VK.AKV. SDS...GIV. T.LAYKQLLR PGVTLGV.GS SFDA...LKL 
                                 SparPORF19133Sp  SQ.VK.AKV. SDS...GIV. T.LAYKQLLR PGVTLGV.GS SFDA...LKL 
                                 ScastelliiPor1_  SQ.VK.AKI. TDA...GLM. T.LSYKQDLK PGITLGV.GT SLDA...LKL 
                                 EgosNP_983849Eg  AQ.VK.AKI. ADS...GLV. A.LSYKQLLR PGVELGV.GA SFDA...LKL 
                                 MIT_Spar_c440_1  SQ.VK.AKI. ADS...GLA. T.LSYKRDLN KDTSLGV.GM SFNA...LQL 
                                 MIT_Smik_c390_1  SQ.VK.AKI. ADS...GLT. T.LSYKQNLN KSISLGI.GM SFNV...LQL 
                                 MIT_Sbay_c482_1  SQ.VK.AKI. TDS...GLA. T.LSYKQNLK KDISLGM.GM SFNA...LEL 
                                 CglaXP_448140Cg  SQ.VK.AKI. SDA...GIV. A.LSYKQALR PGVTLGV.GT SFDA...LKL 
                                 KlacCAG97949Kla  SQ.VK.AKV. ADS...GIV. A.LSYQQILR PGVTLGI.GA SFDA...LKL 
                                 Mgram_mg_0692__  SF.AK.AKI. NDR...GIA. A.LAYSTKLN AGTTLGL.GL SLDT...NKL 
                                 SpomNP_594661Sp  TF.VK.GKI. NSA...GVA. T.LSYFQTVR PGVTVGL.GL QLDT...QRL 
                                 2ScerNP_012152S  SQ.VK.AKI. ADS...GLT. T.LSYKRNLN KDISLGV.GM SFNA...LQL 
                                 Pchrysosporium_  AF.VK.AKI. NNA...GIL. G.LGYTQALR PGV.KASFGL ALDT...QRL 
                                 Cneoformansvarn  AF.VK.AKI. NNA...GVL. S.LGYTQALR PGV.KASAGV SVDT...TRL 
 Hebeloma_cylindrosporum_CK991718_BU964292_1_219  .......... .......... .......... .......... .......... 
Coprinopsis_cinerea_DN591718_DR774924_VDAC_3_275  AF.VK.AKI. NNS...GVI. A.LGYTQGP. PSW.RQGFLS GLRX...SK. 
     Antrodia_cinnamomea_DR030596_DR031351_3_290  AF.VK.AKI. NNS...GIL. A.LGYTQSLR PGV.RASFGV ALDT...QRL 
                                 UmayEAK86065Uma  AF.VK.AKI. NNA...GIL. C.LGYTQALR PGV.KASFGL ALDT...FKL 
                                 Bfuck_BfCon_019  ...SF.AKVK IND...RGVA A.VAYNVVLR PGATLGL.GA SFDT...QKL 
                                 Skud_potVDAC2_p  .......... .......... .......... .......... .......... 
                                 1OsatCAB82853VD  TV.VK.ARF. NNS...GKA. S.ALLQHEWR PKSVWTI.SA EVDT...KAI 
                                 2ZmayAAD56653VD  TT.VK.ARF. NNY...GMA. S.ALIQHEWR PKSLVTI.ST EVDT...KAI 
                                 GraiTC32830_TL_  TV.VK.TRF. FDN...GKV. A.MLCQREWR PKSLVTF.SA EYDS...KAI 
                                 1aZmayAAD56651V  TV.LK.ARI. NNS...GKA. S.ALIQHEWR PKSLVTI.SA EVDT...KTI 
                                 1bZmayAAD56652V  TV.LK.ARI. NNS...GKA. S.VLIQHEWR PKSLVTI.SA EVDT...KTI 
                                 CparDN957993_tB  TS.VK.ARV. NNY...GRA. S.ALIQHEWR PKSLFTI.SG EVDT...RAI 
                                 2TaesS59546Taes  TT.VK.GRY. NNF...GVA. S.ALIQHAWR PKSLITF.ST EVDT...KAI 
                                 1TaesP46274Taes  TL.VK.ARI. NNS...GKA. S.ALIQHEFM PKSLCTI.SA EVDT...KAI 
                                 HvulTC146872_TL  TL.VK.ARI. NNS...GKA. S.ALIQHEFR PKSLCTI.SA EVDT...KAI 
                                 PglaAAP46186VDA  TA.VK.ARL. NNT...GTL. A.ALLQHELK PKSLLTI.SG EFDT...KAL 
                                 AoffCV289442_tB  TT.VK.ARF. DNY...GRA. S.ALLQHQWR PKSFVTI.SG EVDT...KAI 
                                 3TaesS59547Taes  TS.VK.ARF. NNY...GMA. S.ALVQHEWR AKSLVTI.SG EVDT...KAI 
                                 3OsatCAC80851VD  TT.VK.ARF. NNY...GMA. S.ALVQHEWR PKSLITI.SG EVDT...KAI 
                                 AthaAAM62480Ath  TT.VK.ARV. NNA...GVA. N.ALIQHEWR PKSFFTV.SG EVDS...KAI 
                                 1SoleT09116Sole  TS.VK.ARV. NNY...GKA. S.ALIQHEWR PKSIVTI.SG EVDT...SAI 
                                 AthaNP_186777At  TS.VK.ARV. NSA...GIA. S.ALIQHEWK PKSFFTI.SG EVDT...KSI 
                                 ParmAAD38145Par  TT.VK.GRV. NNY...GRA. S.ALIQHEWR PKSFFTI.SG EVDT...RAI 
                                 1_3LcorAAQ87021  TL.LK.ARV. NNY...GRA. S.ALIQHEWN PRTRVSL.VG EVDT...GAI 
                                 1StubS46959Stub  TT.VK.ARV. NSY...GKA. S.ALIQHEWR PKSLFTI.SG EVDT...RAI 
                                 GmaxTC214669_TL  TL.LK.SRV. NNY...GRA. S.ALIQHDWT PRTRFSL.VG EVDT...GAI 
                                 ShabDN172144tBL  TS.VK.ARI. NNF...GKA. S.ALIQHEWR PKSLFTI.SG EVDT...KSV 
                                 CretCF828801_1_  TS.VK.ARV. NNY...GRA. S.ALIQHEWR PQSLFTI.SG EVDT...RAI 
                                 2OsatCAC80850VD  TT.VK.ARF. NNF...GMA. S.ALIQHEFR PKSLVTI.ST EVDT...KAI 
                                 HvulTC147016_TL  TT.LK.GRY. NNF...GIA. S.ALIQHAWR PKSVITF.ST EVDT...KAV 
                                 AthaNP_200557At  TV.VK.TRF. SNS...GKA. G.MVVQREWR PKSHITF.SA EYDS...KAV 
                                 Hvul_TC136480__  TT.VK.TRF. SNS...GKA. G.LLCQHEWR PKSYVTL.SA EYDP...KVV 
                                     Acep_TC71__  TM.MK.TRF. SSN...GKF. G.VDVSMNGR PKSLATV.SA EYDC...KAV 
                                 Lesc_TC157031__  TS.LK.TRF. SDN...GKV. A.MLYQREWR PKSLVTF.SA EYDT...KAK 
                                 AcomCO732114tBL  TT.VK.ARF. NNY...GKA. S.ALIQHEWR PKSFLTI.ST EVDT...KAI 
                                 SoffTC51786_TL_  TL.LK.TRF. SNS...GKV. G.LLCQHEWR PKSLVTL.SA EYDP...KVV 
                                 1_1LcorAAQ87019  TT.LK.ARV. NNF...GKA. S.ALIQHEWR PKSFFTI.SG EVDT...KAI 
                                 1_2LcorAAQ87020  TS.VK.ARV. NNL...GKA. N.ALIQHEWR AKSFFTI.SG EVDT...KAI 
                                 GmaxTC204556_TL  TT.LK.ARV. NNF...GRT. S.ALIQHEWR PKSFFTI.SG EVDT...KAI 
                                 MtruTC100732_TL  TT.AK.LRF. NNF...GLA. S.GLIQHEWR PKSFFTI.SG EVDT...KAI 
                                 VvinTC39452_TL_  TT.VK.ARV. NNF...GKA. S.ALIQHEWR PRSLFTI.SG EVDT...KAV 
                                 HannTC12969_TL_  TT.VK.ARI. DNL...GKA. N.ALIQHEWR PKSLFTI.SG EVDT...KAV 
                                 StubP42055Stube  TS.VK.ARI. NNF...GKA. S.ALLQHEWR PKSLFTV.SG EVDT...KSV 
                                 BrapAAS21632Bra  TT.VK.ARV. NNA...GIA. N.ALIQHEWR PKSFITI.SG EVDS...KAI 
                                 VvinTC41569_TL_  TM.MK.TRL. SNN...GKF. V.MLCQREWR PKSLITV.SG EYDP...KAN 
                                 McryT12558Mcrys  TN.LK.GRV. NNF...GKA. T.ALIQHEWR PKSLVTF.SA EVDT...KAI 
                                 3_1LcorAAQ87023  TV.LK.TRF. SDD...GKA. A.FLCQRAWR PKSLITL.SA EYDS...TKI 
                                 GmaxTC217508_TL  TV.LK.TRF. SDD...GKA. A.FQCQRAWR PNSLITL.SA EYDS...TKI 
                                   PinuTC74370__  TT.MK.SRL. DNR...GKL. G.ALIQHEWR PKSLVTI.SG EFDT...KAL 
                                 VvinTC45741_TL_  TN.VK.AKL. NNH...GNL. G.ALLQHEII PKSILTL.SG EFDT...KAL 
                                 GmaxTC226511_TL  TQ.VK.ARL. NNH...GKL. G.ALLQHEII PKSVFTV.SG EIDT...KAL 
                                 MtruTC101975_TL  TQ.IK.ARF. NNQ...GKV. G.GLLQHELF PKSVLTI.SG EVDT...KAL 
                                 GraiTC30003_TL_  TL.IK.AKL. NNH...GRL. G.ALLQHEVI PKSLLTV.SG ELDT...KSL 
                                 AthaNP201551Ath  TA.VK.AKL. NNH...GTL. G.ALLQHEVL PRSLVTV.SS EIDT...KAL 
                                 MtruTC95285_TL_  TV.LK.TRF. SDD...GKA. A.FQCQRAWR PNSLITL.SA EYDS...KKI 
                                 SbicTC94332_TL_  TL.LK.TRF. SNS...GKV. G.LLCQHEWR PKSLVTL.SA EYDP...KVV 
                                 Osat_TC253703__  TL.LK.TRF. SNG...GKV. G.VLCQHEWR PKSTVSI.SA EYDP...KVV 
                                 2_1LcorAAQ87022  TQ.VR.ARL. NNH...GKL. G.ALLQHEII PKSVLTI.SS EVDT...KAL 
                                 AcepAJ559602tBL  TM.VK.ARI. NNY...GKA. S.GLIQHPWR ANSFVTL.S. .......... 
                                 AmajAJ559602EST  TT.VK.ARV. NNF...GKA. N.ALIQHEWR PKSLITV.ST VLKP...... 
                                 ZaetAJ701429_tB  TS.VK.ARV. NNF...GKA. S.ALIPQEWR PK........ .......... 
                                 Soff_CA103919tB  .......... .......... .......... .......... .......... 
                                 PvirDN141290_tB  T......... .......... .......... .......... .......... 
                                 BvulTC160_TL_1o  .......... .......... .......... .......... .......... 
                                 GraiTC37225_TL_  TM.VK.ARV. NNA...GNA. S.AL...... .......... .......... 
                                 LsatTC11865_TL_  VD.Y...... .......... .......... .......... .......... 
                                 NtabTC2176_TL_2  .......... .......... .......... .......... .......... 
                                 HvulTC131984_TL  TS.VK.ARF. NNY...GMA. S.ALVQHEWR PKSLVTI.SG EVDT...KAI 
                                 CsinCF838837_tB  TT.LK.ARV. NNA...GIA. S.ALIQHEWR PKSLFTI.SG EVXH...QAI 
                                 GraiTC27588_TL_  TT.VK.AXL. NNY...GRA. S.ALIQHEWR PKSLISI.FG EVDP...GAI 
                  Populus_TC20353_framefinder+2O  TT.VK.ARL. NNY...GKV. S.ALIQNEWR PKSLFTI.SG EVDT...KAI 
                  Ntab_TC3063_ORF1..821_frame+1_  TT.VK.ARV. NSY...GKA. S.ALIQHEWR PKSLFTI.SG EVDT...RAI 
                  Lesc_TC162764_framefinder+2ORF  TS.VK.ARI. NNF...GKA. S.ALLQHEWR PKSLFTV.SG EVDT...KSV 
                  Lesc_tomato_TC163423_framefind  TT.VK.ARV. NNF...GMA. T.ALIQHEWR PKSLFTI.SG EVDT...KAV 
                  1_2GmaxTC204557_former_TC99397  .......... .......... .......... .......... .......... 
                              StubTC112694_POM34  TT.VK.ARV. NNF...GTA. T.ALIQHEWR PKSLFTI.SG EVDT...KAV 
                              LescTC162756_POM36  TT.VK.ARV. NSY...GKA. S.ALIQHEWR PKSLFTI.SG EVDT...RAI 
                                 1_3MtruTC100708  TL.LK.AKV. NNY...GKA. S.ALIQHDWS RQARFSL.VG EVDT...AAI 
                                    TaesTC266431  TS.VK.ARF. NNY...GMA. S.ALVQHEWR AKSLVTI.SG EVDT...KAI 
                  TaesTC250606_framefinder_TC859  TL.VK.ARI. NNS...GKA. S.ALIQHEFM PKSLCTI.SA EVDT...KAI 
                             TaesTC247991_VDAC2?  TT.VK.GRY. NNF...GIA. N.ALIQHAWR PKSLITF.ST EVDT...KAI 
                           2StubTC126162_VDAC2_1  TI.VK.LKL. NNH...GNL. G.ALLQHELI PKSLLTI.SS EFDT...KAL 
                           2LescTC162396_VDAC2.1  TI.VK.LKL. NNH...GSL. G.AVLQHEVI PKSLLTI.SS EFDT...KAL 
                            ZmayTC249163_VDAC2.1  TA.LK.ARL. NNT...GTL. A.ALLQHELK PKSLLTI.SG EFDT...KAL 
                  TaesTC235188_framefinder_TC869  TA.VK.ARL. NNT...GKL. A.ALLQHEVK PKSLLTI.SG EFDT...KAL 
                           3StubTC113566_VDAC3.1  TS.LK.TRF. SDN...GKV. A.MLCQREWR PKSLITF.SA EYDT...KAN 
                  Populus_tricocarpa_TC28473_fra  TT.LK.ARV. NNA...GKA. S.ALVQHQWR PKSFFTV.SG EVDT...KAI 
                  Brassica_napus_TC1472_ESTScan+  TT.VK.ARV. NS........ .......... .......... .......... 
                  Spruce_TC286_framefinder+2ORF9  TT.VK.GRL. NNY...GKA. A.ALLQHEWR PKSFVTL.SG EVDT...KAL 
                     PinTC74289_framefinder+2ORF  TT.VK.GRL. NSY...GRA. A.ALLQHEWR PKSFVNL.SG EVDT...KAL 
                    PinuTC60518_framefinder+1ORF  TT.VK.ARL. NNH...GKI. A.ALVQHEWR PKSLITL.SG EVDS...KAL 
                  Pinus_taeda_gi|49625878|gb|CO4  TT.MK.TRF. NNH...GKL. G.TVLQHEWK PKSLITL.SS EFDT...KAL 
                  Poppy_Eschscholzia_californica  .......... .......... .......... .......... .......... 
                  Liriodendron_tulipifera_gi|741  TS.VK.ARV. .......... .......... .......... .......... 
                  Dicot_Saruma_henryi_gi|7411225  TS.VK.ARL. NNF...GKA. S.ALIQ.... .......... .......... 
                  spruce_Picea_glauca_gi|5016418  TT.VX.XRL. NNY...GKA. A.ALLQHEXX PKSF...... .......... 
                  Acorus_americanus_gi|42651650|  TT.VK.GRV. NNY...GKA. S.ALIQHQWR PKS....... .......... 
                  moss_Selaginella_moellendorffi  TT.VK.ARL. NNX...GKL. A.ALIQ.... .......... .......... 
                  Triphysaria_versicolor_gi|6804  TS.VK.ARV. NNF...GKA. S.ALIQHEWR PKSLITL.SS EVDT...KSI 
                  Picea_sitchensis_gi|70232714|g  TT.VK.GRL. NNY...GKA. A.ALLQHE.. .......... .......... 
                  Cycas_rumphii_gi|66986833|gb|D  .......... .......... .......... .......... .......... 
                                       Wmir74114  TT.VR.ARL. DNY...GKA. A.ALVQHEWR PKSFITI.SG EVD....... 
                                       Wmir74072  TM.VK.VRC. NSH...GKV. A.GLLQHEWR PKSLITI.S. .......... 
                                 ZmayP42057VDACo  TT.IK.TRF. NNY...GMA. S.ALVQHEWR PKSFVTI.SG DVDT...KAI 
                            ZmayTC249611_plastid  TT.IK.TRF. NNY...GMA. S.ALVQHEWR PKSFVTI.SG DVDT...KAI 
                                 PsatB55017Psati  TT.VK.GRV. TNS...GKA. S.ALIQHEWR PKSLITI.SS EVDT...KAI 
                                 PsatP42054Psati  TT.VK.GRV. TNS...GKA. S.ALIQHEWR PKSLITI.SS EVDT...KAI 
                                 SbicTC103036_TL  TT.VK.ARF. NNY...GMA. S.ALVQHEWR PKSFITI.SG EVDT...KAI 
                                 SoffTC52283_TL_  TT.VK.ARF. NNY...GMA. S.ALVQHEWR PKSFITI.SG EIDT...KAI 
                  plant_Closterium_peracerosum_g  .......... .......... .......... .......... .......... 
                                  CreiC2200010__  AL.TK.LKL. DGS...GAL. S.ALYETKLQ GGEKVTG.SL QLQA...TDL 
                                 CreiC_280032Chl  AL.TK.LKL. ESS...GAL. T.ALYQTKLQ GGEKVTG.SV QVQA...TNL 
                                 GsulHET_41H06tB  TT.LK.AKL. DSSGLLAAV. YMHMIRPK.T ...WV...SV S.SQVNLNSL 
                                 CmerCMO111CCmer  SS.VK.AKV. DSA...GEL. C.MAYIQEIR PRTTLVL.AS RLNV...NQL 
                                  Pram11000184__  TT.YC.GKI. DSE...GFL. S.LASIQKVR PYVALTT.SV HVDA...KNF 
                                   Psoj1010023__  TT.YA.GKV. ESD...GHV. S.LALVQKIR PFLALTT.SA HVDV...KNF 
                                  Psoj_1010022__  TT.YC.GKI. DSE...GFL. S.LASIQKVR PYVTLTT.SV HVDA...KNF 
                           Phy-parasitica_gi|684  TT.YA.GXV. ESD...GHV. S.LALIQKIR PFLALTT.SA HVDV...KNF 
                           Phy-infestans_gi|5814  TA.YA.GKV. ESD...GHV. S.LALVQKIR PFLALTT.SA HVDV...KNF 

                                                  351                  372 
                          Ancycaninum_gi|2180864  YDH......H .KFGMVLEYE PS   
                         Ancylceylanicum_gi|2818  .......... .......... ..   
                                 2CeleNP_501211C  NDA......H .KFGLGLEFD P.   
                                 CbriCAE61902Cbr  NDA......H .KFGLGLEFD P.   
                  Necator_americanus_gi|23379004  .......... .......... ..   
                  Haemonchus_contortus_gi|275909  .......... .......... ..   
                  Nippostrongylus_brasiliensis_g  .......... .......... ..   
                  Parastrongyloides_trichosuri_g  .......... .......... ..   
                  Caenorhabditis_remanei_gi|6827  DASQ....GS ...GL..... ..   
                  Ascaris_suum_gi|18688372|gb|BM  NEGG.....H .KFGLGLVY. ..   
                  Pratylenchus_penetrans_gi|2149  .......... .......... ..   
                  Meloidogyne_incognita_gi|39643  .......... .......... ..   
                  lancelet_Branchiostoma_florida  NQGG.....H .KLGLGLDLE ..   
                  2Opossum_Mdom_scaffold_16656_v  NAGG.....H .KLGLALELE .A   
                  3Opossum_Mdom_scaffold_12774_H  NAGG.....H .KVGLGFELE .A   
                  1Opossum_Mdom_scaffold_13310_v  NAGG.....H .KLGLGLEFQ .A   
                  Tribolium_castaneum_gi|7572142  .......... .......... ..   
                  Salamander_Ambystoma_tigrinum_  HAGG...... .......... ..   
                  Squirrel_Spermophilus_laterali  .......... .......... ..   
                  1Macaca_mulatta_SCAFFOLD106281  NAGG.....H .KLG.GLEFQ .A   
                  B-1Gasterosteus_aculeatus_gi|7  NSGG.....H .KLGLGLELE ..   
                  B-1Pimephales_promelas_gi|7356  NAGG.....H .KLGLG.... ..   
                  B-2Macaca_mulatta_gi|47153239|  NAGG.....H .KLGLALELE .A   
                  B-lamprey_Petromyzon_marinus_g  NAGG.....H .KLGLGLELE .A   
                  tick_Ixodes_scapularis_gi|6351  NQGG.....H .KLGLGLDL. ..   
                  tunicate_Molgula_tectiformis_g  NGGG.....H .KMGTGV... ..   
                  cnidaria_Hydra_magnipapillata_  EQGG.....H .KLGLSL... ..   
                              XtroAL650241_2-230  .......... .......... ..   
                              XtroAL638432_1-213  .......... .......... ..   
                              1GgalTC10222_VDAC1  NAGG.....H .KLGLGLEFE .A   
                               3OcunQ9TT13_VDAC3  NAGG.....H .KVGLGFELE .A   
                      3GgalTC9741_TC208361_VDAC3  SAGG.....H .KVGLGFELE .A   
                  urchin_2Strongylocentrotus_pur  NPGG.....H .KLGLGLNLE ..   
                  Lymnaea_stagnalis_LSC00596_par  .......... .......... ..   
                  Argopecten_irradians_AIC01831.  NQGG.....H .KVGMGLEFD ..   
                  Clam_Spisula_solidissima_TC158  NAGG.....H .KVGLGLEFD ..   
                  Daphnia_magna_WFes0011484_WFes  NQGG.....H .KIGMALELE .A   
                      fugu2FRUP00000156662|fugu6  NAGG.....H .KIGLGLEFQ .A   
                      fugu4FRUP00000154974|fugu6  NGGG.....H .KVGLGFELE .A   
         fugu5fgh5_pm.C_scaffold_50000031|Takru4  NGGG.....H .KVGLGFELE .A   
                  fugu-estExt_GW.C_290113|Takru4  NAGG.....H .KLGLGLELE .A   
                                 Frub146568Frubr  NAGG.....H .KLGLGLELE .A   
                                 1BtauNP776910Bt  NAGG.....H .KLGLGLEFQ .A   
                                      DpseA_37__  SDGN.....H .KFGVGLALE .C   
                                 FhetTC3849_TL_1  NSGG.....H .KLGLGLEFQ .A   
                                 PantroXP_507860  NAGG.....H .KVGLALELE .A   
                                 1SscrAAF78963Ss  NAGG.....H .KLGLGLEFQ .A   
                                 1Olat_TC37369__  NAGG.....H .KLGLGLEFQ .A   
                                 1HsapNP003365Hs  NAGG.....H .KLGLGLEFQ .A   
                                 1MmusQ60932Mmus  NAGG.....H .KLGLGLEFQ .A   
                                 2Olat_TC37277__  NAGG.....H .KLGLGLELE .A   
                                 2HsapP45880Hsap  NAGG.....H .KVGWSWRLN .P   
                                 2RnorNP_112644R  NAGG.....H .KLGLALELE .A   
                                 TnigCR691432Tni  NAGG.....H .KLGLGLELE .A   
                                  Omyk_TC69875__  NTGG.....H .KLGLGLELE .A   
                                 DrerNP_955879Dr  NSGG.....H .KLGLGLELE .A   
                                 TnigCR658615Tni  NAGG.....H .KLGLGLELE .A   
                                 SacaAAF65254Sac  HAGG.....H .KVGMGFELE .A   
                                 DrerAAH65468Dre  NAGG.....H .KVGMGFELE .V   
                                 DrerAAQ97862Dre  NAGG.....H .KMGLGLEFE .A   
                                 GgalNP_990072Gg  NAGG.....H .KLGLGLELE .A   
                                 2MmusNP_035825M  NAGG.....H .KLGLALELE .A   
                                 2HsapNP_003366H  NAGG.....H .KVGLALELE .A   
                                 2BtauNP_776911B  NAGG.....H .KLGLALELE .A   
                                 2SscrAAF78964Ss  NAGG.....H .KLGLALELE .A   
                                 1XlaeAAH46577Xl  NAGG.....H .KLGLGLEFE .A   
                                  Ssal_TC22668__  NAGG.....H .KVGMGFELE .A   
                                 3BtauNP777154Bt  NAGG.....H .KVGLGFELE .A   
                                 3MmusNP035826Mm  NAGG.....H .KVGLGFELE .A   
                                 3Hsap_NP005653H  SAGG.....H .KVGLGFELE .A   
                                 3RnorAAH61780Rn  NAGG.....H .KVGLGFELE .A   
                                 3Sscr_AAF78965S  SAGG.....H .KVGLGFELE .A   
                                 XtroTC18393_TL_  NAGG.....H .KLGLGLEFE ..   
                                 1RnorXP_216715R  NAGS.....H .KLGLGLEFQ .A   
                                 Cint_ci01001510  NGGG.....H .KLGLGVEFE .V   
                                 RappTC26_TL_2or  NQGG.....H .KLGLGLDLS .A   
                                 AgamXP_318946Ag  NAGG.....H .KIGVALELE .A   
                                 DmelAAL47980Dme  NAGG.....H .KIGVGLELE .A   
                                  Aaeg_TC35523__  NTGG.....H .KIGVALELE .A   
                                   DpseB_porin__  NDGG.....H .KIGVGLELE .A   
                                 MgalP82013MgalV  NAGG.....H .KLGLGLELE .A   
                                 2XlaeP81004Xlae  NAGG.....H .KLGLGLELE .A   
                                 RnorAAD02476Rno  NAGG.....H .KLGLGLEFQ .A   
                                          Amel__  GSGG.....H .KIGLALDLQ .A   
                                 HcoaAY588068Hco  NEGG.....H .KVGFSLELE .A   
                                 PpgyCAH92156Ppg  SAGG.....H .KVGLGFELE .A   
                                 SjapAAP06199Sja  .A........ .KMGIGLELN .A   
                                 DmelNP_609462Dm  KDGN.....H .RFGVGIALQ .C   
                                 PB_DmelCG31722_  IGGA.....H .RIGVSWGFH .C   
                                 PA_DmelCG31722P  INGK.....H .KFGSSWYFN .M   
                                      DpseC_22__  ISGE.....H .KIGASWIFN .C   
                                 AvarTC335_TL_1D  .......... .......... ..   
                  Catfish_TC10105_ESTScan+2EST92  NSGG.....H .KLGLGLELE .A   
                                 AnidEAA60319Ani  NQAA.....H .KVGASFTFE .A   
                                 Cpos_TC4161_98p  NQAA.....H .KVGASFTFE .G   
                                 Afum_Afu4g06910  NQAA.....H .KVGASFTFE .A   
                  chytrid1_Blastocladiella_emers  .......... .......... ..   
                  Fungi1_Ajellomyces_capsulatus_  SQTA.....H .KVGASFT.. ..   
                                 NcraXP_323644Nc  DQAT.....H .KVGTSFTFE .S   
                                 MgriEAA49310Mgr  DQAT.....H .KVGTSFTFE .S   
                                 GzeaeEAA70159__  DQAT.....H .KLGASFTFE .G   
          Metarhizium_anisopliae_CN809271_24_254  .......... .......... ..   
                                 CalbEAK94542Cal  AEPV.....H .KLGFSLSFA .A   
                                 Pguil_ATCC_6260  AEPV.....H .KLGFSLSFS .S   
                                         Clusi__  AEPV.....H .KLGVSLSFS .A   
                                 DhanCAG87372Dha  AEPV.....H .KLGFSLSFS .A   
                                 Cgla_XP_445230_  ..TV.....K .KFGWSLNFQ ..   
                                 YlipXP_505530Yl  EQSA.....H .NLGVSFTFE .G   
                                 1ScerNP_014343S  SEPV.....H .KLGWSLSFD .A   
                                 SmikPORF18654Sm  SEPV.....H .KLGWSLSFD .A   
                                 SkudriavzeviPor  SEPV.....H .KLGWSLSFD .A   
                                 SbayanusProtein  SEPV.....H .KLGWSLSFD .A   
                                 SparPORF19133Sp  SEPV.....H .KLGWSLSFD .A   
                                 ScastelliiPor1_  NEPV.....H .KIGWSLSFD .A   
                                 EgosNP_983849Eg  AEPV.....H .KLGWSLSFS .A   
                                 MIT_Spar_c440_1  TDPV.....H .KFGWSLSFS .V   
                                 MIT_Smik_c390_1  AEPV.....H .KLGWSLSFS .A   
                                 MIT_Sbay_c482_1  ADPV.....H .KFGWSLSFS .A   
                                 CglaXP_448140Cg  SEPV.....H .KIGWSLSFV .I   
                                 KlacCAG97949Kla  AEPV.....H .KLGWSLSFA .A   
                                 Mgram_mg_0692__  NEAG.....H .KIGTSLTFE .G   
                                 SpomNP_594661Sp  GQPA.....H .KAGLSLAFS .A   
                                 2ScerNP_012152S  TEPV.....H .KFGWSLSFS .P   
                                 Pchrysosporium_  NEVG...PAH .KIGAHFVFE G.   
                                 Cneoformansvarn  NEPQ...AAH .KVGASIVFN A.   
 Hebeloma_cylindrosporum_CK991718_BU964292_1_219  .......... .......... ..   
Coprinopsis_cinerea_DN591718_DR774924_VDAC_3_275  T..Q.....K XNEP...... ..   
     Antrodia_cinnamomea_DR030596_DR031351_3_290  NDVTPSGPAH .KVGASFTF. ..   
                                 UmayEAK86065Uma  SDSA...NAH .KLGASVTFE A.   
                                 Bfuck_BfCon_019  .D.Q...ATH .KIGTSFTFE S.   
                                 Skud_potVDAC2_p  .......... .......... ..   
                                 1OsatCAB82853VD  D.KS.....S .KVGIAVALK .P   
                                 2ZmayAAD56653VD  E.KS.....S .KVGLSLVLK .P   
                                 GraiTC32830_TL_  N.AS.....P .KMGLALAFK .P   
                                 1aZmayAAD56651V  E.KS.....S .KVGIAVALK .P   
                                 1bZmayAAD56652V  E.KS.....S .KVGIAVALK .P   
                                 CparDN957993_tB  E.KS.....A .KIGLALALK .P   
                                 2TaesS59546Taes  E.KS.....P .KFGLALSLK .P   
                                 1TaesP46274Taes  E.KS.....S .KVGIAIALK .P   
                                 HvulTC146872_TL  E.KS.....S .KVGIAIALK .P   
                                 PglaAAP46186VDA  D.RA.....P .KFGLALALK .P   
                                 AoffCV289442_tB  E.KS.....S .QVGLSLVLK .P   
                                 3TaesS59547Taes  E.KS.....T .KVGLSLVLK .P   
                                 3OsatCAC80851VD  E.KS.....T .KVGLSLVLK .H   
                                 AthaAAM62480Ath  D.KS.....A .KVGIALALK .P   
                                 1SoleT09116Sole  E.KS.....A .KLGLALVLK .P   
                                 AthaNP_186777At  D.KS.....A .KVGLALALK .P   
                                 ParmAAD38145Par  E.KS.....A .KIGLALALK .P   
                                 1_3LcorAAQ87021  E.KS.....A .KVGLALALK .P   
                                 1StubS46959Stub  E.KS.....A .KIGLAVALK .P   
                                 GmaxTC214669_TL  E.KS.....A .KVGLAVALK .P   
                                 ShabDN172144tBL  D......... .......... ..   
                                 CretCF828801_1_  E......... .......... ..   
                                 2OsatCAC80850VD  D.KS.....S .KVGLSLVLK .P   
                                 HvulTC147016_TL  E.KS.....P .KFGLALSLK .P   
                                 AthaNP_200557At  T.SS.....P .KLGLALALK .P   
                                 Hvul_TC136480__  S.SP.....A .RFGVAVALS .P   
                                     Acep_TC71__  G.AP.....T .KVGVALALK .W   
                                 Lesc_TC157031__  S.SV.....P .KLGLALALK .P   
                                 AcomCO732114tBL  E.RA...P.R .SAYL..... ..   
                                 SoffTC51786_TL_  ..SA...P.S .RIGVAISLK .P   
                                 1_1LcorAAQ87019  E.KS.....A .KVGLALALK .P   
                                 1_2LcorAAQ87020  E.KS.....A .KIGLGLALK .P   
                                 GmaxTC204556_TL  E.KS.....A .KVGLGLVLK .P   
                                 MtruTC100732_TL  E.KS.....A .RIGIALALK ..   
                                 VvinTC39452_TL_  D.KT.....A .KVGLALALK .P   
                                 HannTC12969_TL_  D.KS.....A .KFGLALALK .P   
                                 StubP42055Stube  D.KG.....A .KFGLALALK .P   
                                 BrapAAS21632Bra  E.KS.....A .KVGFALALK .P   
                                 VvinTC41569_TL_  NG.A.....T .KLGLALALK .P   
                                 McryT12558Mcrys  E.KS.....A .KVGLALALK .P   
                                 3_1LcorAAQ87023  FGSS.....T .KLGLALALQ .P   
                                 GmaxTC217508_TL  FGSS.....T .KFGLALALK .P   
                                   PinuTC74370__  D.KS.....A .KIGLSLALK .P   
                                 VvinTC45741_TL_  D.KT.....P .RFGLALALK .P   
                                 GmaxTC226511_TL  D.KK.....P .RFGLAIALK .P   
                                 MtruTC101975_TL  E.KK.....P .KFGLAIALK .P   
                                 GraiTC30003_TL_  D.KS.....P .RLGLAFALK .P   
                                 AthaNP201551Ath  E.KH.....P .RFGLSLALK .P   
                                 MtruTC95285_TL_  IGSP.....A .KFGLALSLK .P   
                                 SbicTC94332_TL_  S.AP.....S .RIGVAISLK .P   
                                 Osat_TC253703__  S.SP.....S .RFGVAIALK .P   
                                 2_1LcorAAQ87022  D.KN.....P .RFGLAIALK .P   
                                 AcepAJ559602tBL  .......... .......... ..   
                                 AmajAJ559602EST  .......... .......... ..   
                                 ZaetAJ701429_tB  .......... .......... ..   
                                 Soff_CA103919tB  .......... .......... ..   
                                 PvirDN141290_tB  .......... .......... ..   
                                 BvulTC160_TL_1o  .......... .......... ..   
                                 GraiTC37225_TL_  .......... .......... ..   
                                 LsatTC11865_TL_  .......... .......... ..   
                                 NtabTC2176_TL_2  .......... .......... ..   
                                 HvulTC131984_TL  E.KS.....T .KVGXVIGAK .A   
                                 CsinCF838837_tB  E.KS.....A .KFGLALALK .P   
                                 GraiTC27588_TL_  E.KS.....A .KVGVALALK .P   
                  Populus_TC20353_framefinder+2O  E.KS.....A .KVGLALSLK .P   
                  Ntab_TC3063_ORF1..821_frame+1_  E.KS.....A .KIGLAVALK .P   
                  Lesc_TC162764_framefinder+2ORF  D.KG.....A .KFGLALALK .P   
                  Lesc_tomato_TC163423_framefind  D.KS.....A .KFGLALALK .P   
                  1_2GmaxTC204557_former_TC99397  .......... .......... ..   
                              StubTC112694_POM34  D.KS.....A .KFGLALALK .P   
                              LescTC162756_POM36  E.KS.....A .KIGLAVALK .P   
                                 1_3MtruTC100708  Q.KT.....A .KVGLACALK .P   
                                    TaesTC266431  E.KS.....T .KVGLSLVLK .P   
                  TaesTC250606_framefinder_TC859  E.KS.....S .KVGIAIALK .P   
                             TaesTC247991_VDAC2?  E.KS.....P .KFGLALSLK .P   
                           2StubTC126162_VDAC2_1  E.KT.....P .KFGVALALK .P   
                           2LescTC162396_VDAC2.1  D.KT.....P .KFGV..... ..   
                            ZmayTC249163_VDAC2.1  D.RS.....P .KFGLALALK .P   
                  TaesTC235188_framefinder_TC869  D.RA.....P .KFGLSLALK .P   
                           3StubTC113566_VDAC3.1  N.SV.....P .KLGLALALK .P   
                  Populus_tricocarpa_TC28473_fra  E.KT.....A .KVGLALALK .P   
                  Brassica_napus_TC1472_ESTScan+  .......... .......... ..   
                  Spruce_TC286_framefinder+2ORF9  H.NS.....A .KVGLSLILK .P   
                     PinTC74289_framefinder+2ORF  H.NS.....A .KVGLSLVLK .P   
                    PinuTC60518_framefinder+1ORF  D.NS.....S .KIGLSLVLK .P   
                  Pinus_taeda_gi|49625878|gb|CO4  D.KS.....P .KIGLALAYK .P   
                  Poppy_Eschscholzia_californica  .......... .......... ..   
                  Liriodendron_tulipifera_gi|741  .......... .......... ..   
                  Dicot_Saruma_henryi_gi|7411225  .......... .......... ..   
                  spruce_Picea_glauca_gi|5016418  .......... .......... ..   
                  Acorus_americanus_gi|42651650|  .......... .......... ..   
                  moss_Selaginella_moellendorffi  .......... .......... ..   
                  Triphysaria_versicolor_gi|6804  D.KS.....A .KFGLALALK .P   
                  Picea_sitchensis_gi|70232714|g  .......... .......... ..   
                  Cycas_rumphii_gi|66986833|gb|D  .......... .......... ..   
                                       Wmir74114  .......... .......... ..   
                                       Wmir74072  .......... .......... ..   
                                 ZmayP42057VDACo  E.KS.....T .KVGLSLVLK .H   
                            ZmayTC249611_plastid  E.KS.....T .KVGLSLVLK .H   
                                 PsatB55017Psati  E.KS.....A .KIGLSLALK ..   
                                 PsatP42054Psati  E.KS.....A .KIGLSLALK .P   
                                 SbicTC103036_TL  E.KS.....T .KVGLSLVLK .H   
                                 SoffTC52283_TL_  E.KS.....T .KVGLSLVLK .H   
                  plant_Closterium_peracerosum_g  .......... .......... ..   
                                  CreiC2200010__  S.KP.....V .KYGFAVDLA ..   
                                 CreiC_280032Chl  T.LG.....P .KYGFALDLA ..   
                                 GsulHET_41H06tB  E.KG...G.H .KVGFALTLE ..   
                                 CmerCMO111CCmer  D.KG...G.H .RVGLSLTYD .A   
                                  Pram11000184__  E.GD...S.H .KFGLGLTLG ..   
                                   Psoj1010023__  D.GD...A.H .KFGIGLTLG ..   
                                  Psoj_1010022__  E.GD...S.H .KFGLGLTLG ..   
                           Phy-parasitica_gi|684  D......... .......... ..   
                           Phy-infestans_gi|5814  D.GD...A.H .KFG...... ..   
